# Supplementary material for: Ultrafiltration combined with size exclusion chromatography efficiently isolates extracellular vesicles from cell culture media for compositional and functional studies
Source: Sci Rep. 2017 Nov 10;7:15297. doi: 10.1038/s41598-017-15717-7 (PMC5681555; doi:10.1038/s41598-017-15717-7)
Supplement: Supplementary file 2 — Supplementary Table S1 [file 41598_2017_15717_MOESM2_ESM.xlsx]

## Sheet: UF-SEC EVs
Accession	Description	Score Sequest HT	# Peptides Sequest HT	Sum PEP Score	Coverage	# Peptides	# PSMs	# Unique Peptides	# AAs	MW [kDa]	calc. pI	Found in Sample #1	Found in Sample #2	Found in Sample #3	Found in Sample #4	Found in Sample #5
sp	Albumin	1045.36	65	471.153	83.196	65	294	65	607	69.248	6.18	High	High	High	High	High
P98160	Basement membrane-specific heparan sulfate proteoglycan core protein OS=Homo sapiens GN=HSPG2 PE=1 SV=4	668.078	94	487.318	32.7033	94	168	94	4391	468.532	6.51	High	High	High	High	High
Q00610	Clathrin heavy chain 1 OS=Homo sapiens GN=CLTC PE=1 SV=5	650.264	76	435.379	60.6567	76	142	76	1675	191.493	5.69	High	High	High	High	High
O00468-3	Isoform 3 of Agrin OS=Homo sapiens GN=AGRN	629.778	66	422.322	44.9488	66	133	66	2049	215.206	6.51	High	High	High	High	High
Q08380	Galectin-3-binding protein OS=Homo sapiens GN=LGALS3BP PE=1 SV=1	626.446	21	181.688	50.2564	21	126	21	585	65.289	5.27	High	High	High	High	High
P21333	Filamin-A OS=Homo sapiens GN=FLNA PE=1 SV=4	589.112	86	453.613	45.8632	86	138	73	2647	280.564	6.06	High	High	High	High	High
O75369-8	Isoform 8 of Filamin-B OS=Homo sapiens GN=FLNB	537.869	88	450.779	43.7904	88	140	76	2633	281.459	5.71	High	High	High	High	High
P12814	Alpha-actinin-1 OS=Homo sapiens GN=ACTN1 PE=1 SV=2	452.664	51	310.525	71.0762	51	114	35	892	102.993	5.41	High	High	High	High	High
O43707	Alpha-actinin-4 OS=Homo sapiens GN=ACTN4 PE=1 SV=2	433.03	50	327.409	68.8255	50	111	34	911	104.788	5.44	High	High	High	High	High
Q14204	Cytoplasmic dynein 1 heavy chain 1 OS=Homo sapiens GN=DYNC1H1 PE=1 SV=5	430.916	94	346.987	25.9578	94	115	94	4646	532.072	6.4	High	High	High	High	High
P07942	Laminin subunit beta-1 OS=Homo sapiens GN=LAMB1 PE=1 SV=2	367.397	46	267.058	34.9384	46	89	46	1786	197.909	4.94	High	High	High	High	High
P60709	Actin, cytoplasmic 1 OS=Homo sapiens GN=ACTB PE=1 SV=1	360.753	16	166.727	54.9333	16	79	7	375	41.71	5.48	High	High	High	High	High
P13645	Keratin, type I cytoskeletal 10 OS=Homo sapiens GN=KRT10 PE=1 SV=6	351.389	31	212.471	57.5342	31	66	28	584	58.792	5.21	High	High	High	High	High
P02751	Fibronectin OS=Homo sapiens GN=FN1 PE=1 SV=4	331.775	50	262.641	33.4451	50	71	50	2386	262.46	5.71	High	High	High	High	High
Q13813-2	Isoform 2 of Spectrin alpha chain, non-erythrocytic 1 OS=Homo sapiens GN=SPTAN1	307.595	64	270.318	32.2164	64	78	64	2477	284.919	5.35	High	High	High	High	High
P35579	Myosin-9 OS=Homo sapiens GN=MYH9 PE=1 SV=4	293.929	56	234.031	34.7959	56	73	56	1960	226.392	5.6	High	High	High	High	High
P11047	Laminin subunit gamma-1 OS=Homo sapiens GN=LAMC1 PE=1 SV=3	289.1	40	234.596	31.8832	40	64	40	1609	177.489	5.12	High	High	High	High	High
P49327	Fatty acid synthase OS=Homo sapiens GN=FASN PE=1 SV=3	288.214	51	213.014	28.1561	51	76	51	2511	273.254	6.44	High	High	High	High	High
P04264	Keratin, type II cytoskeletal 1 OS=Homo sapiens GN=KRT1 PE=1 SV=6	261.545	36	175.884	51.7081	36	66	31	644	65.999	8.12	High	High	High	High	High
Q6UVK1	Chondroitin sulfate proteoglycan 4 OS=Homo sapiens GN=CSPG4 PE=1 SV=2	255.04	47	199.364	27.8208	47	65	47	2322	250.382	5.47	High	High	High	High	High
P55072	Transitional endoplasmic reticulum ATPase OS=Homo sapiens GN=VCP PE=1 SV=4	234.527	30	198.344	50.3722	30	55	30	806	89.266	5.26	High	High	High	High	High
P07900-2	Isoform 2 of Heat shock protein HSP 90-alpha OS=Homo sapiens GN=HSP90AA1	221.877	29	166.941	41.5691	29	57	19	854	98.099	5.16	High	High	High	High	High
P35527	Keratin, type I cytoskeletal 9 OS=Homo sapiens GN=KRT9 PE=1 SV=3	211.955	24	169.998	50.5618	24	49	23	623	62.027	5.24	High	High	High	High	High
P05556	Integrin beta-1 OS=Homo sapiens GN=ITGB1 PE=1 SV=2	202.545	26	145.721	37.8446	26	48	26	798	88.357	5.39	High	High	High	High	High
Q15149	Plectin OS=Homo sapiens GN=PLEC PE=1 SV=3	202.349	52	157.376	12.4039	52	62	50	4684	531.466	5.96	High	High	High	High	High
P78527	DNA-dependent protein kinase catalytic subunit OS=Homo sapiens GN=PRKDC PE=1 SV=3	201.9	46	164.301	14.8256	46	56	46	4128	468.788	7.12	High	High	High	High	High
P11142	Heat shock cognate 71 kDa protein OS=Homo sapiens GN=HSPA8 PE=1 SV=1	201.063	30	159.074	55.2632	30	49	25	646	70.854	5.52	High	High	High	High	High
P14618	Pyruvate kinase PKM OS=Homo sapiens GN=PKM PE=1 SV=4	187.487	25	155.951	59.887	25	51	25	531	57.9	7.84	High	High	High	High	High
P05067	Amyloid beta A4 protein OS=Homo sapiens GN=APP PE=1 SV=3	186.408	20	116.969	33.2468	20	51	19	770	86.888	4.82	High	High	High	High	High
P08238	Heat shock protein HSP 90-beta OS=Homo sapiens GN=HSP90AB1 PE=1 SV=4	185.574	26	127.715	46.547	26	47	15	724	83.212	5.03	High	High	High	High	High
Q01082	Spectrin beta chain, non-erythrocytic 1 OS=Homo sapiens GN=SPTBN1 PE=1 SV=2	174.478	41	153.652	21.1083	41	48	41	2364	274.439	5.57	High	High	High	High	High
P07355-2	Isoform 2 of Annexin A2 OS=Homo sapiens GN=ANXA2	168.822	24	100.679	62.7451	24	42	24	357	40.386	8.37	High	High	High	High	High
P07996	Thrombospondin-1 OS=Homo sapiens GN=THBS1 PE=1 SV=2	167.166	32	116.987	31.1966	32	47	30	1170	129.3	4.94	High	High	High	High	High
Q9BQE3	Tubulin alpha-1C chain OS=Homo sapiens GN=TUBA1C PE=1 SV=1	158.322	18	114.151	51.2249	18	36	5	449	49.863	5.1	High	High	High	High	High
P07437	Tubulin beta chain OS=Homo sapiens GN=TUBB PE=1 SV=2	152.781	18	99.5671	57.4324	18	39	4	444	49.639	4.89	High	High	High	High	High
P14625	Endoplasmin OS=Homo sapiens GN=HSP90B1 PE=1 SV=1	152.292	32	118.898	44.0847	32	41	31	803	92.411	4.84	High	High	High	High	High
P68371	Tubulin beta-4B chain OS=Homo sapiens GN=TUBB4B PE=1 SV=1	149.021	18	95.3086	57.3034	18	38	4	445	49.799	4.89	High	High	High	High	High
P62736	Actin, aortic smooth muscle OS=Homo sapiens GN=ACTA2 PE=1 SV=1	145.273	11	68.5928	34.2175	11	46	2	377	41.982	5.39	High	High	High	High	High
P68366	Tubulin alpha-4A chain OS=Homo sapiens GN=TUBA4A PE=1 SV=1	144.077	18	111.332	54.4643	18	33	5	448	49.892	5.06	High	High	High	High	High
P24821	Tenascin OS=Homo sapiens GN=TNC PE=1 SV=3	139.675	28	114.275	20.8542	28	33	28	2201	240.7	4.89	High	High	High	High	High
O15230	Laminin subunit alpha-5 OS=Homo sapiens GN=LAMA5 PE=1 SV=8	139.411	29	111.532	12.0162	29	35	29	3695	399.479	7.02	High	High	High	High	High
P06733	Alpha-enolase OS=Homo sapiens GN=ENO1 PE=1 SV=2	138.776	19	96.7176	56.682	19	38	19	434	47.139	7.39	High	High	High	High	High
P13639	Elongation factor 2 OS=Homo sapiens GN=EEF2 PE=1 SV=4	134.89	25	111.022	38.4615	25	37	25	858	95.277	6.83	High	High	High	High	High
P00338-3	Isoform 3 of L-lactate dehydrogenase A chain OS=Homo sapiens GN=LDHA	133.376	18	79.5994	49.0305	18	32	17	361	39.812	8.43	High	High	High	High	High
P35052	Glypican-1 OS=Homo sapiens GN=GPC1 PE=1 SV=2	132.24	19	117.948	48.2079	19	35	19	558	61.641	7.3	High	High	High	High	High
P08670	Vimentin OS=Homo sapiens GN=VIM PE=1 SV=4	129.689	26	106.393	54.2918	26	35	25	466	53.619	5.12	High	High	High	High	High
P11021	78 kDa glucose-regulated protein OS=Homo sapiens GN=HSPA5 PE=1 SV=2	126.816	22	95.8497	40.8257	22	31	20	654	72.288	5.16	High	High	High	High	High
sp		123.947	23	90.1385	33.3333	23	34	17	645	65.825	8	High	High	High	High	High
Q14315	Filamin-C OS=Homo sapiens GN=FLNC PE=1 SV=3	121.399	24	101.375	10.9725	24	35	12	2725	290.841	5.97	High	High	High	High	High
P08107	Heat shock 70 kDa protein 1A/1B OS=Homo sapiens GN=HSPA1A PE=1 SV=5	119.997	23	89.5953	48.3619	23	30	19	641	70.009	5.66	High	High	High	High	High
P04406	Glyceraldehyde-3-phosphate dehydrogenase OS=Homo sapiens GN=GAPDH PE=1 SV=3	119.916	14	101.896	62.6866	14	26	14	335	36.03	8.46	High	High	High	High	High
P08195-4	Isoform 4 of 4F2 cell-surface antigen heavy chain OS=Homo sapiens GN=SLC3A2	119.718	16	95.7066	28.593	16	30	16	661	71.079	4.97	High	High	High	High	High
O00469-2	Isoform 2 of Procollagen-lysine,2-oxoglutarate 5-dioxygenase 2 OS=Homo sapiens GN=PLOD2	114.783	24	93.9523	39.1821	24	35	24	758	87.043	6.71	High	High	High	High	High
Q9Y490	Talin-1 OS=Homo sapiens GN=TLN1 PE=1 SV=3	114.052	27	98.8864	16.2141	27	29	27	2541	269.599	6.07	High	High	High	High	High
P53396	ATP-citrate synthase OS=Homo sapiens GN=ACLY PE=1 SV=3	105.642	23	85.1142	28.9737	23	28	23	1101	120.762	7.33	High	High	High	High	High
P48643	T-complex protein 1 subunit epsilon OS=Homo sapiens GN=CCT5 PE=1 SV=1	104.489	16	76.5943	38.6322	16	24	16	541	59.633	5.66	High	High	High	High	High
P07237	Protein disulfide-isomerase OS=Homo sapiens GN=P4HB PE=1 SV=3	103.136	18	76.2658	43.8976	18	26	18	508	57.081	4.87	High	High	High	High	High
P10124	Serglycin OS=Homo sapiens GN=SRGN PE=1 SV=3	102.32	6	53.7077	35.443	6	25	6	158	17.641	4.96	High	High	High	High	High
P08133	Annexin A6 OS=Homo sapiens GN=ANXA6 PE=1 SV=3	99.9001	28	79.906	44.7251	28	32	28	673	75.826	5.6	High	High	High	High	High
P60842	Eukaryotic initiation factor 4A-I OS=Homo sapiens GN=EIF4A1 PE=1 SV=1	99.2511	17	83.0531	61.8227	17	23	8	406	46.125	5.48	High	High	High	High	High
P60900	Proteasome subunit alpha type-6 OS=Homo sapiens GN=PSMA6 PE=1 SV=1	97.7312	14	76.1109	66.2602	14	23	14	246	27.382	6.76	High	High	High	High	High
Q9Y4K0	Lysyl oxidase homolog 2 OS=Homo sapiens GN=LOXL2 PE=1 SV=1	96.8045	15	69.133	22.2222	15	22	15	774	86.668	6.38	High	High	High	High	High
Q07954	Prolow-density lipoprotein receptor-related protein 1 OS=Homo sapiens GN=LRP1 PE=1 SV=2	95.5314	28	76.9501	7.63644	28	30	28	4544	504.276	5.39	High	High	High	High	High
Q15582	Transforming growth factor-beta-induced protein ig-h3 OS=Homo sapiens GN=TGFBI PE=1 SV=1	95.5057	18	57.6007	34.5534	18	25	18	683	74.634	7.71	High	High	High	High	High
P25786-2	Isoform Long of Proteasome subunit alpha type-1 OS=Homo sapiens GN=PSMA1	94.6391	13	66.1046	64.3123	13	23	13	269	30.22	6.99	High	High	High	High	High
P25787	Proteasome subunit alpha type-2 OS=Homo sapiens GN=PSMA2 PE=1 SV=2	93.0643	11	73.4229	59.4017	11	19	11	234	25.882	7.43	High	High	High	High	High
P05023	Sodium/potassium-transporting ATPase subunit alpha-1 OS=Homo sapiens GN=ATP1A1 PE=1 SV=1	91.6041	15	90.4979	20.2346	15	23	15	1023	112.824	5.49	High	High	High	High	High
P26006-1	Isoform 2 of Integrin alpha-3 OS=Homo sapiens GN=ITGA3	91.5831	17	69.6484	21.0131	17	27	17	1066	118.68	6.96	High	High	High	High	High
P01024	Complement C3 OS=Homo sapiens GN=C3 PE=1 SV=2	90.2197	12	51.9241	9.62117	12	23	12	1663	187.03	6.4	High	High	High	High	High
P25789	Proteasome subunit alpha type-4 OS=Homo sapiens GN=PSMA4 PE=1 SV=1	89.6658	11	80.2864	57.0881	11	20	11	261	29.465	7.72	High	High	High	High	High
P27708	CAD protein OS=Homo sapiens GN=CAD PE=1 SV=3	86.9275	25	67.1994	14.9213	25	28	25	2225	242.829	6.46	High	High	High	High	High
P68104	Elongation factor 1-alpha 1 OS=Homo sapiens GN=EEF1A1 PE=1 SV=1	86.2659	13	67.8979	41.9913	13	20	13	462	50.109	9.01	High	High	High	High	High
P26038	Moesin OS=Homo sapiens GN=MSN PE=1 SV=3	85.6015	17	51.279	29.1161	17	24	10	577	67.778	6.4	High	High	High	High	High
P34932	Heat shock 70 kDa protein 4 OS=Homo sapiens GN=HSPA4 PE=1 SV=4	83.5914	20	64.6097	30.8333	20	22	19	840	94.271	5.19	High	High	High	High	High
P27797	Calreticulin OS=Homo sapiens GN=CALR PE=1 SV=1	82.5004	15	59.3902	54.9161	15	20	15	417	48.112	4.44	High	High	High	High	High
P32004	Neural cell adhesion molecule L1 OS=Homo sapiens GN=L1CAM PE=1 SV=2	81.2428	21	62.3915	19.0931	21	23	21	1257	139.915	6.24	High	High	High	High	High
P28074	Proteasome subunit beta type-5 OS=Homo sapiens GN=PSMB5 PE=1 SV=3	80.1184	12	65.56	57.7947	12	17	12	263	28.462	6.92	High	High	High	High	High
P02452	Collagen alpha-1(I) chain OS=Homo sapiens GN=COL1A1 PE=1 SV=5	79.2149	15	57.0673	13.3197	15	23	15	1464	138.857	5.8	High	High	High	High	High
Q8WUM4	Programmed cell death 6-interacting protein OS=Homo sapiens GN=PDCD6IP PE=1 SV=1	78.4082	19	61.2695	30.1843	19	21	19	868	95.963	6.52	High	High	High	High	High
P31431	Syndecan-4 OS=Homo sapiens GN=SDC4 PE=1 SV=2	76.298	7	39.9463	25.2525	7	19	7	198	21.628	4.5	High	High	High	High	High
P15311	Ezrin OS=Homo sapiens GN=EZR PE=1 SV=4	75.9151	14	48.5633	28.157	14	22	7	586	69.37	6.27	High	High	High	High	High
P02538	Keratin, type II cytoskeletal 6A OS=Homo sapiens GN=KRT6A PE=1 SV=3	74.3821	15	42.6927	24.8227	15	20	5	564	60.008	8	High	High	High	High	High
O43854	EGF-like repeat and discoidin I-like domain-containing protein 3 OS=Homo sapiens GN=EDIL3 PE=1 SV=1	72.6007	14	50.4219	31.6667	14	23	14	480	53.73	7.28	High	High	High	High	High
Q14980	Nuclear mitotic apparatus protein 1 OS=Homo sapiens GN=NUMA1 PE=1 SV=2	70.3921	19	55.0195	11.0638	19	19	19	2115	238.115	5.78	High	High	High	High	High
Q99436	Proteasome subunit beta type-7 OS=Homo sapiens GN=PSMB7 PE=1 SV=1	70.2263	9	45.5201	44.4043	9	18	9	277	29.946	7.68	High	High	High	High	High
Q14203	Dynactin subunit 1 OS=Homo sapiens GN=DCTN1 PE=1 SV=3	70.0455	14	55.9413	17.0579	14	15	14	1278	141.607	5.81	High	High	High	High	High
O14818	Proteasome subunit alpha type-7 OS=Homo sapiens GN=PSMA7 PE=1 SV=1	68.0739	11	53.0998	50.8065	11	17	11	248	27.87	8.46	High	High	High	High	High
P01023	Alpha-2-macroglobulin OS=Homo sapiens GN=A2M PE=1 SV=3	67.0154	8	25.5406	4.81682	8	25	6	1474	163.188	6.46	High	High	High	High	High
P28066	Proteasome subunit alpha type-5 OS=Homo sapiens GN=PSMA5 PE=1 SV=3	66.2799	8	46.9362	43.9834	8	18	8	241	26.394	4.79	High	High	High	High	High
sp		66.1354	8	45.8681	49.7835	8	22	8	231	24.394	7.18	High	High	High	High	High
Q14764	Major vault protein OS=Homo sapiens GN=MVP PE=1 SV=4	65.7384	11	50.0589	19.7088	11	14	11	893	99.266	5.48	High	High	High	High	High
Q08431	Lactadherin OS=Homo sapiens GN=MFGE8 PE=1 SV=2	65.1198	13	47.7689	42.1189	13	22	13	387	43.095	8.15	High	High	High	High	High
P13647	Keratin, type II cytoskeletal 5 OS=Homo sapiens GN=KRT5 PE=1 SV=3	64.0486	14	35.5477	20.339	14	18	5	590	62.34	7.74	High	High	High	High	High
P46821	Microtubule-associated protein 1B OS=Homo sapiens GN=MAP1B PE=1 SV=2	63.9878	15	48.6638	7.94165	15	16	15	2468	270.468	4.81	High	High	High	High	High
P20618	Proteasome subunit beta type-1 OS=Homo sapiens GN=PSMB1 PE=1 SV=2	63.2428	9	43.9689	56.0166	9	16	9	241	26.472	8.13	High	High	High	High	High
Q06481	Amyloid-like protein 2 OS=Homo sapiens GN=APLP2 PE=1 SV=2	62.8132	15	51.2789	22.9358	15	18	14	763	86.9	4.79	High	High	High	High	High
Q08043	Alpha-actinin-3 OS=Homo sapiens GN=ACTN3 PE=1 SV=2	62.7031	9	50.687	11.0988	9	19	1	901	103.176	5.52	High	High	High	High	High
Q14240-2	Isoform 2 of Eukaryotic initiation factor 4A-II OS=Homo sapiens GN=EIF4A2	61.2867	10	48.8213	34.0686	10	13	1	408	46.46	5.48	High	High	High	High	High
P63244	Guanine nucleotide-binding protein subunit beta-2-like 1 OS=Homo sapiens GN=GNB2L1 PE=1 SV=3	60.9155	12	47.4728	47.6341	12	15	12	317	35.055	7.69	High	High	High	High	High
P60174	Triosephosphate isomerase OS=Homo sapiens GN=TPI1 PE=1 SV=3	60.9044	10	36.6718	49.3007	10	13	10	286	30.772	5.92	High	High	High	High	High
P28072	Proteasome subunit beta type-6 OS=Homo sapiens GN=PSMB6 PE=1 SV=4	59.8231	6	31.94	37.6569	6	15	6	239	25.341	4.92	High	High	High	High	High
Q9P2B2	Prostaglandin F2 receptor negative regulator OS=Homo sapiens GN=PTGFRN PE=1 SV=2	58.4998	11	32.6104	16.2685	11	15	11	879	98.495	6.61	High	High	High	High	High
Q5T4S7-2	Isoform 2 of E3 ubiquitin-protein ligase UBR4 OS=Homo sapiens GN=UBR4	58.4401	13	53.1414	4.90008	13	13	13	5204	575.592	6.01	High	High	High	High	High
P17987	T-complex protein 1 subunit alpha OS=Homo sapiens GN=TCP1 PE=1 SV=1	57.9629	15	49.7781	39.3885	15	16	15	556	60.306	6.11	High	High	High	High	High
P50990	T-complex protein 1 subunit theta OS=Homo sapiens GN=CCT8 PE=1 SV=4	57.6835	16	40.4757	33.0292	16	17	16	548	59.583	5.6	High	High	High	High	High
O00232	26S proteasome non-ATPase regulatory subunit 12 OS=Homo sapiens GN=PSMD12 PE=1 SV=3	57.4848	11	44.3582	31.1404	11	17	11	456	52.871	7.65	High	High	High	High	High
P31946	14-3-3 protein beta/alpha OS=Homo sapiens GN=YWHAB PE=1 SV=3	57.0783	8	29.5228	39.8374	8	15	3	246	28.065	4.83	High	High	High	High	High
P14543	Nidogen-1 OS=Homo sapiens GN=NID1 PE=1 SV=3	56.8969	12	48.9254	13.3119	12	15	12	1247	136.291	5.29	High	High	High	High	High
Q13200	26S proteasome non-ATPase regulatory subunit 2 OS=Homo sapiens GN=PSMD2 PE=1 SV=3	56.5914	13	49.3721	21.3656	13	16	13	908	100.136	5.2	High	High	High	High	High
P02545	Prelamin-A/C OS=Homo sapiens GN=LMNA PE=1 SV=1	55.9302	14	48.4034	21.5361	14	17	14	664	74.095	7.02	High	High	High	High	High
P10319	HLA class I histocompatibility antigen, B-58 alpha chain OS=Homo sapiens GN=HLA-B PE=1 SV=1	55.2968	7	50.3789	28.7293	7	12	4	362	40.312	6.3	High	High	High	High	High
P13010	X-ray repair cross-complementing protein 5 OS=Homo sapiens GN=XRCC5 PE=1 SV=3	54.603	13	54.1157	29.7814	13	15	13	732	82.652	5.81	High	High	High	High	High
P43121	Cell surface glycoprotein MUC18 OS=Homo sapiens GN=MCAM PE=1 SV=2	54.4983	8	43.6451	21.0526	8	10	8	646	71.563	5.76	High	High	High	High	High
P17980	26S protease regulatory subunit 6A OS=Homo sapiens GN=PSMC3 PE=1 SV=3	54.2272	12	44.6584	39.18	12	16	12	439	49.172	5.24	High	High	High	High	High
P04075-2	Isoform 2 of Fructose-bisphosphate aldolase A OS=Homo sapiens GN=ALDOA	53.5209	10	39.4321	31.5789	10	13	9	418	45.232	8.25	High	High	High	High	High
P50991	T-complex protein 1 subunit delta OS=Homo sapiens GN=CCT4 PE=1 SV=4	52.6692	12	40.0101	31.5399	12	14	12	539	57.888	7.83	High	High	High	High	High
Q9BUF5	Tubulin beta-6 chain OS=Homo sapiens GN=TUBB6 PE=1 SV=1	50.8638	11	36.56	30.9417	11	17	6	446	49.825	4.88	High	High	High	High	High
P11717	Cation-independent mannose-6-phosphate receptor OS=Homo sapiens GN=IGF2R PE=1 SV=3	49.8759	18	39.9219	8.59093	18	18	18	2491	274.199	5.94	High	High	High	High	High
Q14974	Importin subunit beta-1 OS=Homo sapiens GN=KPNB1 PE=1 SV=2	49.48	13	40.0946	25	13	14	13	876	97.108	4.78	High	High	High	High	High
Q99832	T-complex protein 1 subunit eta OS=Homo sapiens GN=CCT7 PE=1 SV=2	49.143	11	44.0023	30.2026	11	12	11	543	59.329	7.65	High	High	High	High	High
P19823	Inter-alpha-trypsin inhibitor heavy chain H2 OS=Homo sapiens GN=ITIH2 PE=1 SV=2	48.9173	9	31.0026	10.7822	9	14	9	946	106.397	6.86	High	High	High	High	High
P00558	Phosphoglycerate kinase 1 OS=Homo sapiens GN=PGK1 PE=1 SV=3	48.6632	14	43.1767	38.6091	14	15	14	417	44.586	8.1	High	High	High	High	High
P40227	T-complex protein 1 subunit zeta OS=Homo sapiens GN=CCT6A PE=1 SV=3	48.2016	8	46.9949	25.6121	8	13	8	531	57.988	6.68	High	High	High	High	High
P01130	Low-density lipoprotein receptor OS=Homo sapiens GN=LDLR PE=1 SV=1	47.9083	4	26.7454	9.18605	4	10	4	860	95.314	5.05	High	High	High	High	High
Q13263	Transcription intermediary factor 1-beta OS=Homo sapiens GN=TRIM28 PE=1 SV=5	47.696	9	33.5813	14.8503	9	11	9	835	88.493	5.77	High	High	High	High	High
P28070	Proteasome subunit beta type-4 OS=Homo sapiens GN=PSMB4 PE=1 SV=4	47.3087	7	40.3473	45.4545	7	10	7	264	29.185	5.97	High	High	High	High	High
P04114	Apolipoprotein B-100 OS=Homo sapiens GN=APOB PE=1 SV=2	47.1192	10	29.8975	2.23537	10	16	10	4563	515.283	7.05	High	High	High	High	High
P63104	14-3-3 protein zeta/delta OS=Homo sapiens GN=YWHAZ PE=1 SV=1	46.9979	10	34.6681	40	10	11	7	245	27.728	4.79	High	High	High	High	High
P26641	Elongation factor 1-gamma OS=Homo sapiens GN=EEF1G PE=1 SV=3	46.3675	10	38.3478	26.3158	10	12	10	437	50.087	6.67	High	High	High	High	High
P10809	60 kDa heat shock protein, mitochondrial OS=Homo sapiens GN=HSPD1 PE=1 SV=2	46.2947	9	50.6683	23.3857	9	13	9	573	61.016	5.87	High	High	High	High	High
P49368	T-complex protein 1 subunit gamma OS=Homo sapiens GN=CCT3 PE=1 SV=4	45.8181	12	33.7053	26.422	12	14	12	545	60.495	6.49	High	High	High	High	High
P62879	Guanine nucleotide-binding protein G(I)/G(S)/G(T) subunit beta-2 OS=Homo sapiens GN=GNB2 PE=1 SV=3	45.5832	9	38.8202	32.6471	9	13	4	340	37.307	6	High	High	High	High	High
P04899	Guanine nucleotide-binding protein G(i) subunit alpha-2 OS=Homo sapiens GN=GNAI2 PE=1 SV=3	45.4255	10	40.7416	40.8451	10	12	6	355	40.425	5.54	High	High	High	High	High
P26022	Pentraxin-related protein PTX3 OS=Homo sapiens GN=PTX3 PE=1 SV=3	45.0555	9	38.4463	34.1207	9	12	9	381	41.949	5.01	High	High	High	High	High
Q99460	26S proteasome non-ATPase regulatory subunit 1 OS=Homo sapiens GN=PSMD1 PE=1 SV=2	44.7862	10	35.162	13.9559	10	13	10	953	105.769	5.39	High	High	High	High	High
P08572	Collagen alpha-2(IV) chain OS=Homo sapiens GN=COL4A2 PE=1 SV=4	44.0586	8	34.7709	7.24299	8	10	8	1712	167.449	8.66	High	High	High	High	High
P10909-2	Isoform 2 of Clusterin OS=Homo sapiens GN=CLU	43.8926	8	34.5019	16.7665	8	12	8	501	57.796	6.68	High	High	High	High	High
Q01813	6-phosphofructokinase type C OS=Homo sapiens GN=PFKP PE=1 SV=2	43.8881	11	35.1434	20.9184	11	11	8	784	85.542	7.55	High	High	High	High	High
P08758	Annexin A5 OS=Homo sapiens GN=ANXA5 PE=1 SV=2	43.7983	10	30.8139	36.875	10	12	10	320	35.914	5.05	High	High	High	High	High
P35998	26S protease regulatory subunit 7 OS=Homo sapiens GN=PSMC2 PE=1 SV=3	43.3896	9	32.3947	27.9446	9	12	9	433	48.603	5.95	High	High	High	High	High
P25788	Proteasome subunit alpha type-3 OS=Homo sapiens GN=PSMA3 PE=1 SV=2	43.3676	8	33.3988	29.0196	8	14	8	255	28.415	5.33	High	High	High	High	High
P62241	40S ribosomal protein S8 OS=Homo sapiens GN=RPS8 PE=1 SV=2	42.9722	8	30.1006	44.7115	8	13	8	208	24.19	10.32	High	High	High	High	High
P46940	Ras GTPase-activating-like protein IQGAP1 OS=Homo sapiens GN=IQGAP1 PE=1 SV=1	42.7603	10	39.4322	8.449	10	11	10	1657	189.134	6.48	High	High	High	High	High
O00231-2	Isoform 2 of 26S proteasome non-ATPase regulatory subunit 11 OS=Homo sapiens GN=PSMD11	42.592	9	36.9916	29.3144	9	11	9	423	47.505	6.48	High	High	High	High	High
P23528	Cofilin-1 OS=Homo sapiens GN=CFL1 PE=1 SV=3	42.4207	10	35.9439	60.241	10	12	9	166	18.491	8.09	High	High	High	High	High
P43686	26S protease regulatory subunit 6B OS=Homo sapiens GN=PSMC4 PE=1 SV=2	42.0898	8	42.926	24.8804	8	10	8	418	47.337	5.21	High	High	High	High	High
O00560	Syntenin-1 OS=Homo sapiens GN=SDCBP PE=1 SV=1	41.5979	7	33.8036	32.2148	7	8	7	298	32.424	7.53	High	High	High	High	High
P62258	14-3-3 protein epsilon OS=Homo sapiens GN=YWHAE PE=1 SV=1	41.1083	10	29.7957	44.7059	10	11	7	255	29.155	4.74	High	High	High	High	High
P06753-5	Isoform 5 of Tropomyosin alpha-3 chain OS=Homo sapiens GN=TPM3	41.0452	9	26.7782	31.8548	9	15	3	248	28.853	4.75	High	High	High	High	High
P67936	Tropomyosin alpha-4 chain OS=Homo sapiens GN=TPM4 PE=1 SV=3	40.9996	10	30.3536	30.2419	10	14	2	248	28.504	4.69	High	High	High	High	High
P08865	40S ribosomal protein SA OS=Homo sapiens GN=RPSA PE=1 SV=4	40.7698	7	32.7546	36.2712	7	10	7	295	32.833	4.87	High	High	High	High	High
P62873	Guanine nucleotide-binding protein G(I)/G(S)/G(T) subunit beta-1 OS=Homo sapiens GN=GNB1 PE=1 SV=3	40.7579	7	41.2761	26.7647	7	13	2	340	37.353	6	High	High	High	High	High
P15880	40S ribosomal protein S2 OS=Homo sapiens GN=RPS2 PE=1 SV=2	40.1879	8	35.9103	31.3993	8	10	8	293	31.305	10.24	High	High	High	High	High
P35613	Basigin OS=Homo sapiens GN=BSG PE=1 SV=2	39.8295	6	30.7423	24.4156	6	8	6	385	42.174	5.66	High	High	High	High	High
P05534	HLA class I histocompatibility antigen, A-24 alpha chain OS=Homo sapiens GN=HLA-A PE=1 SV=2	39.7984	7	30.0675	26.5753	7	9	4	365	40.663	6.34	High	High	High	High	High
Q8NBJ4	Golgi membrane protein 1 OS=Homo sapiens GN=GOLM1 PE=1 SV=1	39.6982	10	30.2076	24.1895	10	13	10	401	45.306	4.97	High	High	High	High	High
Q9Y4L1	Hypoxia up-regulated protein 1 OS=Homo sapiens GN=HYOU1 PE=1 SV=1	39.6775	9	37.6353	15.1151	9	11	9	999	111.266	5.22	High	High	High	High	High
P20908	Collagen alpha-1(V) chain OS=Homo sapiens GN=COL5A1 PE=1 SV=3	39.3496	9	24.2768	6.20239	9	12	9	1838	183.447	5.06	High	High	High	High	High
P27348	14-3-3 protein theta OS=Homo sapiens GN=YWHAQ PE=1 SV=1	39.2523	10	24.1029	37.1429	10	14	6	245	27.747	4.78	High	High	High	High	High
Q92598	Heat shock protein 105 kDa OS=Homo sapiens GN=HSPH1 PE=1 SV=1	38.5432	11	33.8126	17.7156	11	12	10	858	96.804	5.39	High	High	High	High	High
P13674	Prolyl 4-hydroxylase subunit alpha-1 OS=Homo sapiens GN=P4HA1 PE=1 SV=2	38.0166	9	28.8554	27.7154	9	9	9	534	61.011	6.01	High	High	High	High	High
P22314	Ubiquitin-like modifier-activating enzyme 1 OS=Homo sapiens GN=UBA1 PE=1 SV=3	37.7132	9	35.0678	15.69	9	10	9	1058	117.774	5.76	High	High	High	High	High
P61586	Transforming protein RhoA OS=Homo sapiens GN=RHOA PE=1 SV=1	37.4561	7	31.5219	61.1399	7	9	7	193	21.754	6.1	High	High	High	High	High
P02533	Keratin, type I cytoskeletal 14 OS=Homo sapiens GN=KRT14 PE=1 SV=4	36.6539	9	30.6881	20.339	9	11	3	472	51.529	5.16	High	High	High	High	High
Q99715	Collagen alpha-1(XII) chain OS=Homo sapiens GN=COL12A1 PE=1 SV=2	35.7413	13	29.0224	5.68071	13	13	13	3063	332.941	5.53	High	High	High	High	High
P08779	Keratin, type I cytoskeletal 16 OS=Homo sapiens GN=KRT16 PE=1 SV=4	35.6558	9	27.0246	22.1987	9	11	3	473	51.236	5.05	High	High	High	High	High
Q02809	Procollagen-lysine,2-oxoglutarate 5-dioxygenase 1 OS=Homo sapiens GN=PLOD1 PE=1 SV=2	35.4528	9	31.3263	17.8817	9	9	9	727	83.497	6.95	High	High	High	High	High
Q01105	Protein SET OS=Homo sapiens GN=SET PE=1 SV=3	35.3724	4	27.7256	23.1034	4	7	4	290	33.469	4.32	High	High	High	High	High
Q86UP2	Kinectin OS=Homo sapiens GN=KTN1 PE=1 SV=1	35.0615	12	31.9712	10.4643	12	13	12	1357	156.179	5.64	High	High	High	High	High
P02462	Collagen alpha-1(IV) chain OS=Homo sapiens GN=COL4A1 PE=1 SV=3	34.9896	7	33.0699	7.13002	7	8	7	1669	160.514	8.28	High	High	High	High	High
P20742	Pregnancy zone protein OS=Homo sapiens GN=PZP PE=1 SV=4	34.8944	3	16.8973	2.2942	3	12	1	1482	163.76	6.38	High	High	High	High	High
sp		34.4909	8	22.4554	46.3415	8	11	8	164	17.87	7.81	High	High	High	High	High
P04083	Annexin A1 OS=Homo sapiens GN=ANXA1 PE=1 SV=2	34.4686	8	34.2389	28.9017	8	10	8	346	38.69	7.02	High	High	High	High	High
Q04917	14-3-3 protein eta OS=Homo sapiens GN=YWHAH PE=1 SV=4	34.3853	8	26.7293	30.0813	8	10	4	246	28.201	4.84	High	High	High	High	High
P35241-5	Isoform 5 of Radixin OS=Homo sapiens GN=RDX	34.1528	9	22.8704	14.7351	9	12	2	604	71.005	6.71	High	High	High	High	High
P27105	Erythrocyte band 7 integral membrane protein OS=Homo sapiens GN=STOM PE=1 SV=3	33.7817	6	24.6239	28.8194	6	8	6	288	31.711	7.88	High	High	High	High	High
P38919	Eukaryotic initiation factor 4A-III OS=Homo sapiens GN=EIF4A3 PE=1 SV=4	33.7664	7	24.4663	24.8175	7	8	5	411	46.841	6.73	High	High	High	High	High
P23396-2	Isoform 2 of 40S ribosomal protein S3 OS=Homo sapiens GN=RPS3	33.5533	8	28.1309	35.5212	8	9	8	259	28.468	9.73	High	High	High	High	High
P62195	26S protease regulatory subunit 8 OS=Homo sapiens GN=PSMC5 PE=1 SV=1	33.3911	8	23.2925	24.6305	8	10	7	406	45.597	7.55	High	High	High	High	High
P12270	Nucleoprotein TPR OS=Homo sapiens GN=TPR PE=1 SV=3	33.1201	10	31.936	5.37452	10	11	10	2363	267.131	5.02	High	High	High	High	High
P09486	SPARC OS=Homo sapiens GN=SPARC PE=1 SV=1	33.0654	6	23.7224	23.1023	6	9	6	303	34.61	4.84	High	High	High	High	High
P29144	Tripeptidyl-peptidase 2 OS=Homo sapiens GN=TPP2 PE=1 SV=4	33.0516	12	29.598	13.8511	12	12	12	1249	138.263	6.32	High	High	High	High	High
P37802	Transgelin-2 OS=Homo sapiens GN=TAGLN2 PE=1 SV=3	32.9418	7	29.3681	45.7286	7	8	7	199	22.377	8.25	High	High	High	High	High
P67775	Serine/threonine-protein phosphatase 2A catalytic subunit alpha isoform OS=Homo sapiens GN=PPP2CA PE=1 SV=1	32.9126	6	25.1183	27.1845	6	7	6	309	35.571	5.54	High	High	High	High	High
P60953	Cell division control protein 42 homolog OS=Homo sapiens GN=CDC42 PE=1 SV=2	32.83	6	21.3867	36.6492	6	11	5	191	21.245	6.55	High	High	High	High	High
P62826	GTP-binding nuclear protein Ran OS=Homo sapiens GN=RAN PE=1 SV=3	32.5623	5	23.672	27.3148	5	9	5	216	24.408	7.49	High	High	High	High	High
P62280	40S ribosomal protein S11 OS=Homo sapiens GN=RPS11 PE=1 SV=3	32.4535	8	28.5954	44.3038	8	10	8	158	18.419	10.3	High	High	High	High	High
P12956	X-ray repair cross-complementing protein 6 OS=Homo sapiens GN=XRCC6 PE=1 SV=2	32.1741	9	26.5437	20.3612	9	10	9	609	69.799	6.64	High	High	High	High	High
P49721	Proteasome subunit beta type-2 OS=Homo sapiens GN=PSMB2 PE=1 SV=1	31.9157	6	23.0236	32.3383	6	9	6	201	22.822	7.02	High	High	High	High	High
P07195	L-lactate dehydrogenase B chain OS=Homo sapiens GN=LDHB PE=1 SV=2	31.8679	7	24.2173	22.1557	7	8	6	334	36.615	6.05	High	High	High	High	High
P69905	Hemoglobin subunit alpha OS=Homo sapiens GN=HBA1 PE=1 SV=2	31.7362	4	19.9764	30.2817	4	13	4	142	15.248	8.68	High	High	High	High	High
P11233	Ras-related protein Ral-A OS=Homo sapiens GN=RALA PE=1 SV=1	30.8325	4	24.2965	35.9223	4	6	4	206	23.552	7.11	High	High	High	High	High
Q5QNW6-2	Isoform 2 of Histone H2B type 2-F OS=Homo sapiens GN=HIST2H2BF	30.676	4	21.3696	30.597	4	9	1	134	14.832	10.35	High	High	High	High	High
P07951-2	Isoform 2 of Tropomyosin beta chain OS=Homo sapiens GN=TPM2	30.6541	9	22.3996	23.2394	9	12	2	284	32.97	4.67	High	High	High	High	High
Q93008	Probable ubiquitin carboxyl-terminal hydrolase FAF-X OS=Homo sapiens GN=USP9X PE=1 SV=3	30.5249	7	31.8344	4.47471	7	8	7	2570	292.094	5.8	High	High	High	High	High
P30479	HLA class I histocompatibility antigen, B-41 alpha chain OS=Homo sapiens GN=HLA-B PE=1 SV=1	30.219	5	22.5438	18.7845	5	8	2	362	40.514	6.54	High	High	High	High	High
O75083	WD repeat-containing protein 1 OS=Homo sapiens GN=WDR1 PE=1 SV=4	29.9684	7	23.2943	14.8515	7	7	7	606	66.152	6.65	High	High	High	High	High
P46777	60S ribosomal protein L5 OS=Homo sapiens GN=RPL5 PE=1 SV=3	29.9436	8	24.7036	23.569	8	8	8	297	34.341	9.72	High	High	High	High	High
O43242	26S proteasome non-ATPase regulatory subunit 3 OS=Homo sapiens GN=PSMD3 PE=1 SV=2	29.808	7	19.9187	16.2921	7	8	7	534	60.939	8.44	High	High	High	High	High
P61224	Ras-related protein Rap-1b OS=Homo sapiens GN=RAP1B PE=1 SV=1	29.7065	7	25.0542	51.6304	7	8	7	184	20.812	5.78	High	High	High	High	High
P98095-2	Isoform 2 of Fibulin-2 OS=Homo sapiens GN=FBLN2	29.6587	6	20.2516	6.58002	6	7	6	1231	131.775	4.86	High	High	High	High	High
Q08211	ATP-dependent RNA helicase A OS=Homo sapiens GN=DHX9 PE=1 SV=4	29.5097	7	25.3121	8.34646	7	7	7	1270	140.869	6.84	High	High	High	High	High
P63241-2	Isoform 2 of Eukaryotic translation initiation factor 5A-1 OS=Homo sapiens GN=EIF5A	29.2866	4	25.2011	36.9565	4	5	4	184	20.157	7.01	High	High	High	High	High
P02765	Alpha-2-HS-glycoprotein OS=Homo sapiens GN=AHSG PE=1 SV=1	29.277	5	12.3742	7.08447	5	10	5	367	39.3	5.72	High	High	High	High	High
Q14152	Eukaryotic translation initiation factor 3 subunit A OS=Homo sapiens GN=EIF3A PE=1 SV=1	29.123	9	25.3497	8.90014	9	9	9	1382	166.468	6.79	High	High	High	High	High
Q02388	Collagen alpha-1(VII) chain OS=Homo sapiens GN=COL7A1 PE=1 SV=2	29.1152	6	21.4928	3.63451	6	6	6	2944	295.041	6.27	High	High	High	High	High
sp	Ubiquitin-40S ribosomal protein S27a OS=Homo sapiens GN=RPS27A PE=1 SV=2	28.921	5	19.4919	32.0513	5	9	5	156	17.953	9.64	High	High	High	High	High
P49736	DNA replication licensing factor MCM2 OS=Homo sapiens GN=MCM2 PE=1 SV=4	28.7633	7	21.4017	9.73451	7	7	7	904	101.832	5.52	High	High	High	High	High
P55884-2	Isoform 2 of Eukaryotic translation initiation factor 3 subunit B OS=Homo sapiens GN=EIF3B	28.4769	6	23.5961	10.0802	6	6	6	873	98.967	5.08	High	High	High	High	High
P06899	Histone H2B type 1-J OS=Homo sapiens GN=HIST1H2BJ PE=1 SV=3	28.4517	4	18.3915	32.5397	4	8	1	126	13.896	10.32	High	High	High	High	High
Q01518	Adenylyl cyclase-associated protein 1 OS=Homo sapiens GN=CAP1 PE=1 SV=5	28.1497	7	21.1837	18.1053	7	9	7	475	51.869	8.06	High	High	High	High	High
P21926	CD9 antigen OS=Homo sapiens GN=CD9 PE=1 SV=4	27.9841	5	22.3409	20.614	5	8	5	228	25.399	7.15	High	High	High	High	High
Q12841	Follistatin-related protein 1 OS=Homo sapiens GN=FSTL1 PE=1 SV=1	27.7799	8	19.3399	27.2727	8	9	8	308	34.963	5.52	High	High	High	High	High
P61247	40S ribosomal protein S3a OS=Homo sapiens GN=RPS3A PE=1 SV=2	27.2682	7	21.2677	26.8939	7	8	7	264	29.926	9.73	High	High	High	High	High
Q08629	Testican-1 OS=Homo sapiens GN=SPOCK1 PE=1 SV=1	26.9514	5	26.726	13.6674	5	9	5	439	49.092	6.1	High	High	High	High	High
P07737	Profilin-1 OS=Homo sapiens GN=PFN1 PE=1 SV=2	26.9115	5	19.7731	45.7143	5	8	5	140	15.045	8.27	High	High	High	High	High
Q9GZM7	Tubulointerstitial nephritis antigen-like OS=Homo sapiens GN=TINAGL1 PE=1 SV=1	26.6822	5	24.2863	14.561	5	6	5	467	52.353	6.99	High	High	High	High	High
Q6UXH8	Collagen and calcium-binding EGF domain-containing protein 1 OS=Homo sapiens GN=CCBE1 PE=1 SV=1	26.6818	7	16.1095	20.6897	7	7	7	406	44.074	7.58	High	High	High	High	High
Q16555	Dihydropyrimidinase-related protein 2 OS=Homo sapiens GN=DPYSL2 PE=1 SV=1	26.6333	7	23.5783	18.8811	7	7	7	572	62.255	6.38	High	High	High	High	High
Q5JWF2	Guanine nucleotide-binding protein G(s) subunit alpha isoforms XLas OS=Homo sapiens GN=GNAS PE=1 SV=2	26.5349	6	25.7374	7.90743	6	8	5	1037	110.956	5.03	High	High	High	High	High
P09493	Tropomyosin alpha-1 chain OS=Homo sapiens GN=TPM1 PE=1 SV=2	26.4301	6	16.7818	16.1972	6	11	1	284	32.689	4.74	High	High	High	High	High
P16190	HLA class I histocompatibility antigen, A-33 alpha chain OS=Homo sapiens GN=HLA-A PE=1 SV=3	26.2858	3	22.0009	11.5068	3	6	1	365	40.866	6.7	High	High	High	High	High
P51149	Ras-related protein Rab-7a OS=Homo sapiens GN=RAB7A PE=1 SV=1	26.0895	5	18.2554	30.9179	5	6	5	207	23.475	6.7	High	High	High	High	High
Q99873	Protein arginine N-methyltransferase 1 OS=Homo sapiens GN=PRMT1 PE=1 SV=2	25.617	7	21.5895	23.5457	7	8	7	361	41.489	5.43	High	High	High	High	High
P35555	Fibrillin-1 OS=Homo sapiens GN=FBN1 PE=1 SV=3	25.5897	9	21.9585	3.09997	9	9	9	2871	312.022	4.93	High	High	High	High	High
P78371	T-complex protein 1 subunit beta OS=Homo sapiens GN=CCT2 PE=1 SV=4	25.4631	4	22.8854	13.0841	4	5	4	535	57.452	6.46	High	High	High	High	High
P62701	40S ribosomal protein S4, X isoform OS=Homo sapiens GN=RPS4X PE=1 SV=2	25.2089	7	24.438	29.2776	7	9	5	263	29.579	10.15	High	High	High	High	High
P29966	Myristoylated alanine-rich C-kinase substrate OS=Homo sapiens GN=MARCKS PE=1 SV=4	25.0068	5	22.2806	19.8795	5	6	5	332	31.536	4.45	High	High	High	High	High
P49321	Nuclear autoantigenic sperm protein OS=Homo sapiens GN=NASP PE=1 SV=2	24.9827	7	17.6256	11.0406	7	7	7	788	85.186	4.3	High	High	High	High	High
P04792	Heat shock protein beta-1 OS=Homo sapiens GN=HSPB1 PE=1 SV=2	24.6911	4	14.7637	21.4634	4	6	4	205	22.768	6.4	High	High	High	High	High
P61978-2	Isoform 2 of Heterogeneous nuclear ribonucleoprotein K OS=Homo sapiens GN=HNRNPK	24.5428	6	20.3851	16.1638	6	7	6	464	50.996	5.33	High	High	High	High	High
Q96TA1	Niban-like protein 1 OS=Homo sapiens GN=FAM129B PE=1 SV=3	24.1271	6	17.7025	10.3217	6	7	6	746	84.085	6.19	High	High	High	High	High
O14980	Exportin-1 OS=Homo sapiens GN=XPO1 PE=1 SV=1	24.1085	7	22.9108	9.61718	7	7	7	1071	123.306	6.06	High	High	High	High	High
P49747	Cartilage oligomeric matrix protein OS=Homo sapiens GN=COMP PE=1 SV=2	24.051	5	17.6592	7.00132	5	7	5	757	82.808	4.6	High	High	High	High	High
sp	NAD(P)H dehydrogenase [quinone] 1 OS=Homo sapiens GN=NQO1 PE=1 SV=1	24.0295	6	17.9022	25.9124	6	7	6	274	30.848	8.88	High	High	High	High	High
P46782	40S ribosomal protein S5 OS=Homo sapiens GN=RPS5 PE=1 SV=4	23.9785	4	23.5524	27.9412	4	6	4	204	22.862	9.72	High	High	High	High	High
P60660	Myosin light polypeptide 6 OS=Homo sapiens GN=MYL6 PE=1 SV=2	23.5638	4	16.1665	29.1391	4	7	4	151	16.919	4.65	High	High	High	High	High
P61981	14-3-3 protein gamma OS=Homo sapiens GN=YWHAG PE=1 SV=2	23.4755	6	13.5999	24.6964	6	8	1	247	28.285	4.89	High	High	High	High	High
P14868	Aspartate--tRNA ligase, cytoplasmic OS=Homo sapiens GN=DARS PE=1 SV=2	22.5549	6	17.4836	15.7685	6	6	6	501	57.1	6.55	High	High	High	High	High
Q16531	DNA damage-binding protein 1 OS=Homo sapiens GN=DDB1 PE=1 SV=1	22.4471	5	19.021	6.84211	5	6	5	1140	126.887	5.26	High	High	High	High	High
P62333	26S protease regulatory subunit 10B OS=Homo sapiens GN=PSMC6 PE=1 SV=1	22.4239	6	18.8512	22.6221	6	6	6	389	44.145	7.49	High	High	High	High	High
P62841	40S ribosomal protein S15 OS=Homo sapiens GN=RPS15 PE=1 SV=2	22.337	1	8.79253	15.1724	1	4	1	145	17.029	10.39	High	High	High	High	High
O14672	Disintegrin and metalloproteinase domain-containing protein 10 OS=Homo sapiens GN=ADAM10 PE=1 SV=1	21.7868	5	10.6062	8.15508	5	6	5	748	84.088	7.77	High	High	High	High	High
P18669	Phosphoglycerate mutase 1 OS=Homo sapiens GN=PGAM1 PE=1 SV=2	21.7857	5	18.9597	24.0157	5	6	5	254	28.786	7.18	High	High	High	High	High
Q16851	UTP--glucose-1-phosphate uridylyltransferase OS=Homo sapiens GN=UGP2 PE=1 SV=5	21.7692	6	16.2264	12.5984	6	6	6	508	56.905	8.15	High	High	High	High	High
Q06033	Inter-alpha-trypsin inhibitor heavy chain H3 OS=Homo sapiens GN=ITIH3 PE=1 SV=2	21.7019	4	18.8531	3.37079	4	6	4	890	99.787	5.74	High	High	High	High	High
P55060	Exportin-2 OS=Homo sapiens GN=CSE1L PE=1 SV=3	21.6985	8	20.8961	11.0196	8	8	8	971	110.346	5.77	High	High	High	High	High
P62191	26S protease regulatory subunit 4 OS=Homo sapiens GN=PSMC1 PE=1 SV=1	21.556	4	14.461	12.2727	4	6	3	440	49.154	6.21	High	High	High	High	High
P22392-2	Isoform 3 of Nucleoside diphosphate kinase B OS=Homo sapiens GN=NME2	21.5081	5	16.4785	38.2022	5	5	2	267	30.118	8.92	High	High	High	High	High
Q09666	Neuroblast differentiation-associated protein AHNAK OS=Homo sapiens GN=AHNAK PE=1 SV=2	21.2534	8	14.8427	11.0017	8	11	8	5890	628.699	6.15	High	High	High	High	High
P05388	60S acidic ribosomal protein P0 OS=Homo sapiens GN=RPLP0 PE=1 SV=1	21.159	6	19.248	27.7603	6	7	6	317	34.252	5.97	High	High	High	High	High
Q9UBP4	Dickkopf-related protein 3 OS=Homo sapiens GN=DKK3 PE=1 SV=2	21.0245	4	17.7892	21.7143	4	5	4	350	38.365	4.65	High	High	High	High	High
P63000-2	Isoform B of Ras-related C3 botulinum toxin substrate 1 OS=Homo sapiens GN=RAC1	20.8047	5	14.7771	26.5403	5	6	4	211	23.452	8.63	High	High	High	High	High
P51884	Lumican OS=Homo sapiens GN=LUM PE=1 SV=2	20.661	4	11.3525	13.9053	4	6	4	338	38.405	6.61	High	High	High	High	High
Q16270	Insulin-like growth factor-binding protein 7 OS=Homo sapiens GN=IGFBP7 PE=1 SV=1	20.5293	6	16.0573	21.9858	6	6	6	282	29.111	7.9	High	High	High	High	High
P32969	60S ribosomal protein L9 OS=Homo sapiens GN=RPL9 PE=1 SV=1	20.5037	4	17.858	32.2917	4	4	4	192	21.85	9.95	High	High	High	High	High
P63096	Guanine nucleotide-binding protein G(i) subunit alpha-1 OS=Homo sapiens GN=GNAI1 PE=1 SV=2	20.3433	6	20.9433	24.5763	6	7	2	354	40.335	5.97	High	High	High	High	High
P06396	Gelsolin OS=Homo sapiens GN=GSN PE=1 SV=1	20.2662	6	17.5805	11.8926	6	6	6	782	85.644	6.28	High	High	High	High	High
P00734	Prothrombin OS=Homo sapiens GN=F2 PE=1 SV=2	20.2105	4	17.2038	7.55627	4	4	4	622	69.992	5.9	High	High	High	High	High
P16070	CD44 antigen OS=Homo sapiens GN=CD44 PE=1 SV=3	19.7819	6	13.677	8.08625	6	7	6	742	81.487	5.33	High	High	High	High	High
P30622	CAP-Gly domain-containing linker protein 1 OS=Homo sapiens GN=CLIP1 PE=1 SV=2	19.7278	5	15.0462	4.38108	5	5	5	1438	162.147	5.36	High	High	High	High	High
P06744-2	Isoform 2 of Glucose-6-phosphate isomerase OS=Homo sapiens GN=GPI	19.7109	6	15.1924	13.884	6	6	6	569	64.284	8.91	High	High	High	High	High
P61163	Alpha-centractin OS=Homo sapiens GN=ACTR1A PE=1 SV=1	19.5931	5	16.6317	17.8191	5	6	5	376	42.587	6.64	High	High	High	High	High
Q13740	CD166 antigen OS=Homo sapiens GN=ALCAM PE=1 SV=2	19.5389	7	15.4987	13.036	7	8	7	583	65.061	6.25	High	High	High	High	High
P62753	40S ribosomal protein S6 OS=Homo sapiens GN=RPS6 PE=1 SV=1	19.3204	4	15.0393	20.4819	4	5	4	249	28.663	10.84	High	High	High	High	High
P06748	Nucleophosmin OS=Homo sapiens GN=NPM1 PE=1 SV=2	19.2855	4	11.4078	18.0272	4	5	4	294	32.555	4.78	High	High	High	High	High
P02774-3	Isoform 3 of Vitamin D-binding protein OS=Homo sapiens GN=GC	19.2309	4	15.6158	11.1562	4	4	4	493	55.087	5.74	High	High	High	High	High
P12109	Collagen alpha-1(VI) chain OS=Homo sapiens GN=COL6A1 PE=1 SV=3	19.2233	5	16.9568	6.90661	5	6	5	1028	108.462	5.43	High	High	High	High	High
P23142	Fibulin-1 OS=Homo sapiens GN=FBLN1 PE=1 SV=4	19.2151	6	16.2391	9.24609	6	10	4	703	77.162	5.22	High	High	High	High	High
P47756-2	Isoform 2 of F-actin-capping protein subunit beta OS=Homo sapiens GN=CAPZB	19.17	4	14.5281	18.0147	4	5	4	272	30.609	6	High	High	High	High	High
P09382	Galectin-1 OS=Homo sapiens GN=LGALS1 PE=1 SV=2	19.103	4	14.3752	48.1481	4	4	4	135	14.706	5.5	High	High	High	High	High
P27635	60S ribosomal protein L10 OS=Homo sapiens GN=RPL10 PE=1 SV=4	19.0669	5	17.1179	32.243	5	6	5	214	24.588	10.08	High	High	High	High	High
P58107	Epiplakin OS=Homo sapiens GN=EPPK1 PE=1 SV=2	18.8438	4	14.3761	5.95285	4	4	2	5090	555.279	5.6	High	High	High	High	High
Q9HAV0	Guanine nucleotide-binding protein subunit beta-4 OS=Homo sapiens GN=GNB4 PE=1 SV=3	18.7957	4	16.7187	15.8824	4	7	1	340	37.543	6	High	High	High	High	High
P35442	Thrombospondin-2 OS=Homo sapiens GN=THBS2 PE=1 SV=2	18.7602	5	16.2399	5.11945	5	6	3	1172	129.908	4.83	High	High	High	High	High
Q8IZ83	Aldehyde dehydrogenase family 16 member A1 OS=Homo sapiens GN=ALDH16A1 PE=1 SV=2	18.5466	4	14.3777	6.48379	4	5	4	802	85.074	6.79	High	High	High	High	High
P36578	60S ribosomal protein L4 OS=Homo sapiens GN=RPL4 PE=1 SV=5	18.4038	7	14.7628	17.7986	7	7	7	427	47.667	11.06	High	High	High	High	High
P11216	Glycogen phosphorylase, brain form OS=Homo sapiens GN=PYGB PE=1 SV=5	18.207	5	13.269	5.57533	5	6	1	843	96.635	6.86	High	High	High	High	High
Q13409	Cytoplasmic dynein 1 intermediate chain 2 OS=Homo sapiens GN=DYNC1I2 PE=1 SV=3	18.2032	4	14.8175	8.77743	4	4	4	638	71.412	5.2	High	High	High	High	High
P02647	Apolipoprotein A-I OS=Homo sapiens GN=APOA1 PE=1 SV=1	18.1016	1	13.5891	5.99251	1	4	1	267	30.759	5.76	High	High	High	High	High
P13798	Acylamino-acid-releasing enzyme OS=Homo sapiens GN=APEH PE=1 SV=4	17.9674	5	11.74	7.9235	5	6	5	732	81.173	5.48	High	High	High	High	High
Q16658	Fascin OS=Homo sapiens GN=FSCN1 PE=1 SV=3	17.8915	5	13.5849	15.0101	5	5	5	493	54.496	7.24	High	High	High	High	High
Q9ULA0	Aspartyl aminopeptidase OS=Homo sapiens GN=DNPEP PE=1 SV=1	17.697	3	20.6333	11.3684	3	4	3	475	52.395	7.42	High	High	High	High	High
P83731	60S ribosomal protein L24 OS=Homo sapiens GN=RPL24 PE=1 SV=1	17.5242	4	13.246	25.4777	4	5	4	157	17.768	11.25	High	High	High	High	High
Q15286	Ras-related protein Rab-35 OS=Homo sapiens GN=RAB35 PE=1 SV=1	17.4118	6	18.2685	37.8109	6	6	4	201	23.011	8.29	High	High	High	High	High
P18827	Syndecan-1 OS=Homo sapiens GN=SDC1 PE=1 SV=3	17.4066	1	8.87007	5.48387	1	4	1	310	32.442	4.63	High	High	High	High	High
Q15758	Neutral amino acid transporter B(0) OS=Homo sapiens GN=SLC1A5 PE=1 SV=2	17.3679	3	11.0848	6.09982	3	5	3	541	56.562	5.48	High	High	High	High	High
Q15008	26S proteasome non-ATPase regulatory subunit 6 OS=Homo sapiens GN=PSMD6 PE=1 SV=1	17.0712	5	14.2123	19.0231	5	5	5	389	45.502	5.62	High	High	High	High	High
P09972	Fructose-bisphosphate aldolase C OS=Homo sapiens GN=ALDOC PE=1 SV=2	17.0611	3	6.99733	12.6374	3	4	2	364	39.431	6.87	High	High	High	High	High
P18206	Vinculin OS=Homo sapiens GN=VCL PE=1 SV=4	17.0148	4	13.9782	5.11464	4	4	4	1134	123.722	5.66	High	High	High	High	High
O00299	Chloride intracellular channel protein 1 OS=Homo sapiens GN=CLIC1 PE=1 SV=4	16.8734	3	11.6445	25.7261	3	3	3	241	26.906	5.17	High	High	High	High	High
P41250	Glycine--tRNA ligase OS=Homo sapiens GN=GARS PE=1 SV=3	16.801	5	15.7117	10.6901	5	5	5	739	83.113	7.03	High	High	High	High	High
P12004	Proliferating cell nuclear antigen OS=Homo sapiens GN=PCNA PE=1 SV=1	16.746	5	11.4807	23.7548	5	5	5	261	28.75	4.69	High	High	High	High	High
P49720	Proteasome subunit beta type-3 OS=Homo sapiens GN=PSMB3 PE=1 SV=2	16.6874	3	18.3989	22.9268	3	4	3	205	22.933	6.55	High	High	High	High	High
P13611-2	Isoform V1 of Versican core protein OS=Homo sapiens GN=VCAN	16.6595	6	12.8994	2.28311	6	6	6	2409	264.886	4.54	High	High	High	High	High
P15531-2	Isoform 2 of Nucleoside diphosphate kinase A OS=Homo sapiens GN=NME1	16.6349	4	11.5455	32.7684	4	4	1	177	19.641	5.58	High	High	High	High	High
P35606	Coatomer subunit beta' OS=Homo sapiens GN=COPB2 PE=1 SV=2	16.5702	4	15.4104	6.73289	4	4	4	906	102.422	5.27	High	High	High	High	High
Q02952	A-kinase anchor protein 12 OS=Homo sapiens GN=AKAP12 PE=1 SV=4	16.4924	4	13.8417	3.81594	4	4	4	1782	191.367	4.41	High	High	High	High	High
P21589	5'-nucleotidase OS=Homo sapiens GN=NT5E PE=1 SV=1	16.4066	4	12.9929	8.88502	4	4	4	574	63.327	7.03	High	High	High	High	High
P62136	Serine/threonine-protein phosphatase PP1-alpha catalytic subunit OS=Homo sapiens GN=PPP1CA PE=1 SV=1	16.2066	4	14.8049	18.1818	4	4	4	330	37.488	6.33	High	High	High	High	High
P17858	6-phosphofructokinase, liver type OS=Homo sapiens GN=PFKL PE=1 SV=6	16.0917	5	13.0216	8.58974	5	5	2	780	84.964	7.5	High	High	High	High	High
P62805	Histone H4 OS=Homo sapiens GN=HIST1H4A PE=1 SV=2	16.0907	4	12.121	40.7767	4	5	4	103	11.36	11.36	High	High	High	High	High
P11413-2	Isoform Long of Glucose-6-phosphate 1-dehydrogenase OS=Homo sapiens GN=G6PD	16.0443	5	14.3271	11.2299	5	5	5	561	63.786	6.89	High	High	High	High	High
P34741	Syndecan-2 OS=Homo sapiens GN=SDC2 PE=1 SV=2	16.0282	2	14.439	7.46269	2	3	2	201	22.146	4.86	High	High	High	High	High
P33176	Kinesin-1 heavy chain OS=Homo sapiens GN=KIF5B PE=1 SV=1	16.0014	4	13.5812	5.50363	4	4	4	963	109.617	6.51	High	High	High	High	High
P61204	ADP-ribosylation factor 3 OS=Homo sapiens GN=ARF3 PE=1 SV=2	15.9537	4	13.7311	19.8895	4	6	3	181	20.588	7.43	High	High	High	High	High
P13987	CD59 glycoprotein OS=Homo sapiens GN=CD59 PE=1 SV=1	15.9062	4	10.281	25	4	5	4	128	14.168	6.48	High	High	High	High	High
Q9ULV4-3	Isoform 3 of Coronin-1C OS=Homo sapiens GN=CORO1C	15.8959	4	12.3744	11.7647	4	5	4	527	58.91	7.75	High	High	High	High	High
P27816	Microtubule-associated protein 4 OS=Homo sapiens GN=MAP4 PE=1 SV=3	15.7844	6	11.5464	5.29514	6	6	6	1152	120.93	5.43	High	High	High	High	High
P23921	Ribonucleoside-diphosphate reductase large subunit OS=Homo sapiens GN=RRM1 PE=1 SV=1	15.5858	4	13.4626	7.82828	4	4	4	792	90.013	7.15	High	High	High	High	High
P09603	Macrophage colony-stimulating factor 1 OS=Homo sapiens GN=CSF1 PE=1 SV=2	15.5078	2	12.6398	4.69314	2	4	2	554	60.142	5.29	High	High	High	High	High
Q13098-6	Isoform 3 of COP9 signalosome complex subunit 1 OS=Homo sapiens GN=GPS1	15.4736	1	13.8668	5.10018	1	2	1	549	59.78	7.21	High	High	High	High	High
P62249	40S ribosomal protein S16 OS=Homo sapiens GN=RPS16 PE=1 SV=2	15.4426	5	10.0041	30.137	5	6	5	146	16.435	10.21	High	High	High	High	High
O60568	Procollagen-lysine,2-oxoglutarate 5-dioxygenase 3 OS=Homo sapiens GN=PLOD3 PE=1 SV=1	15.3351	4	8.82843	8.80759	4	4	4	738	84.731	6.05	High	High	High	High	High
P05121	Plasminogen activator inhibitor 1 OS=Homo sapiens GN=SERPINE1 PE=1 SV=1	15.2285	5	11.6377	14.4279	5	5	5	402	45.031	7.2	High	High	High	High	High
P36955	Pigment epithelium-derived factor OS=Homo sapiens GN=SERPINF1 PE=1 SV=4	15.1692	3	15.2954	9.09091	3	3	3	418	46.283	6.38	High	High	High	High	High
P53621-2	Isoform 2 of Coatomer subunit alpha OS=Homo sapiens GN=COPA	14.9235	5	11.7863	5.19059	5	6	5	1233	139.235	7.59	High	High	High	High	High
Q15019-2	Isoform 2 of Septin-2 OS=Homo sapiens GN=SEPT2	14.637	3	13.1696	11.8687	3	3	3	396	45.432	6.89	High	High	High	High	High
P61201	COP9 signalosome complex subunit 2 OS=Homo sapiens GN=COPS2 PE=1 SV=1	14.6295	3	13.8075	12.6411	3	3	3	443	51.564	5.53	High	High	High	High	High
sp	Peroxiredoxin-1 OS=Homo sapiens GN=PRDX1 PE=1 SV=1	14.5936	4	10.314	19.598	4	4	3	199	22.096	8.13	High	High	High	High	High
P23526	Adenosylhomocysteinase OS=Homo sapiens GN=AHCY PE=1 SV=4	14.5813	6	13.8613	15.9722	6	6	6	432	47.685	6.34	High	High	High	High	High
P61158	Actin-related protein 3 OS=Homo sapiens GN=ACTR3 PE=1 SV=3	14.5306	4	11.8887	16.7464	4	4	4	418	47.341	5.88	High	High	High	High	High
P35556	Fibrillin-2 OS=Homo sapiens GN=FBN2 PE=1 SV=3	14.3677	5	7.25388	1.47665	5	5	5	2912	314.558	4.86	High	High	High	High	High
P26373	60S ribosomal protein L13 OS=Homo sapiens GN=RPL13 PE=1 SV=4	14.2519	4	7.71354	17.5355	4	5	4	211	24.247	11.65	High	High	High	High	High
Q969P0	Immunoglobulin superfamily member 8 OS=Homo sapiens GN=IGSF8 PE=1 SV=1	14.2426	3	9.95646	6.52529	3	3	3	613	64.994	8	High	High	High	High	High
O14817	Tetraspanin-4 OS=Homo sapiens GN=TSPAN4 PE=1 SV=1	14.1651	2	10.3654	13.8655	2	3	2	238	26.1	6.47	High	High	High	High	High
P04216	Thy-1 membrane glycoprotein OS=Homo sapiens GN=THY1 PE=1 SV=2	14.0995	3	14.2501	24.2236	3	5	3	161	17.923	8.73	High	High	High	High	High
P08582	Melanotransferrin OS=Homo sapiens GN=MFI2 PE=1 SV=2	14.0564	3	12.7264	7.45257	3	3	3	738	80.163	5.94	High	High	High	High	High
P18621-3	Isoform 3 of 60S ribosomal protein L17 OS=Homo sapiens GN=RPL17	14.0314	4	11.6364	18.4211	4	4	4	228	26.356	10.1	High	High	High	High	High
Q9UNM6-2	Isoform 2 of 26S proteasome non-ATPase regulatory subunit 13 OS=Homo sapiens GN=PSMD13	13.9905	3	11.1872	7.67196	3	4	3	378	42.915	6.54	High	High	High	High	High
O00391	Sulfhydryl oxidase 1 OS=Homo sapiens GN=QSOX1 PE=1 SV=3	13.7195	3	9.72333	6.0241	3	3	3	747	82.526	8.92	High	High	High	High	High
O00487	26S proteasome non-ATPase regulatory subunit 14 OS=Homo sapiens GN=PSMD14 PE=1 SV=1	13.5901	3	10.365	13.5484	3	4	3	310	34.555	6.52	High	High	High	High	High
Q96AC1-3	Isoform 3 of Fermitin family homolog 2 OS=Homo sapiens GN=FERMT2	13.5121	4	11.4206	7.86026	4	4	4	687	78.625	6.7	High	High	High	High	High
P53618	Coatomer subunit beta OS=Homo sapiens GN=COPB1 PE=1 SV=3	13.4596	4	12.6412	4.51207	4	5	4	953	107.074	6.05	High	High	High	High	High
O14786	Neuropilin-1 OS=Homo sapiens GN=NRP1 PE=1 SV=3	13.4184	4	10.3954	6.28386	4	4	4	923	103.069	5.88	High	High	High	High	High
P02771	Alpha-fetoprotein OS=Homo sapiens GN=AFP PE=1 SV=1	13.3428	3	9.49749	5.09031	3	4	3	609	68.633	5.68	High	High	High	High	High
P62424	60S ribosomal protein L7a OS=Homo sapiens GN=RPL7A PE=1 SV=2	13.3347	5	9.36281	22.5564	5	5	5	266	29.977	10.61	High	High	High	High	High
P21810	Biglycan OS=Homo sapiens GN=BGN PE=1 SV=2	13.1798	4	9.58712	15.2174	4	4	4	368	41.628	7.52	High	High	High	High	High
P48556	26S proteasome non-ATPase regulatory subunit 8 OS=Homo sapiens GN=PSMD8 PE=1 SV=2	13.1355	2	10.119	12	2	2	2	350	39.587	9.7	High	High	High	High	High
Q14344	Guanine nucleotide-binding protein subunit alpha-13 OS=Homo sapiens GN=GNA13 PE=1 SV=2	13.0642	4	10.2871	9.81432	4	5	2	377	44.022	8	High	High	High	High	High
Q9H4B7	Tubulin beta-1 chain OS=Homo sapiens GN=TUBB1 PE=1 SV=1	13.0134	3	7.91152	7.98226	3	4	1	451	50.295	5.17	High	High	High	High	High
P29992	Guanine nucleotide-binding protein subunit alpha-11 OS=Homo sapiens GN=GNA11 PE=1 SV=2	12.942	4	10.5373	12.8134	4	4	3	359	42.097	5.69	High	High	High	High	High
Q13308-6	Isoform 6 of Inactive tyrosine-protein kinase 7 OS=Homo sapiens GN=PTK7	12.9008	4	8.4449	5.4731	4	4	4	1078	119.122	6.96	High	High	High	High	High
P23142-4	Isoform C of Fibulin-1 OS=Homo sapiens GN=FBLN1	12.8874	3	8.44013	4.09956	3	6	1	683	74.384	5.24	High	High	High	High	High
Q6YHK3	CD109 antigen OS=Homo sapiens GN=CD109 PE=1 SV=2	12.7898	4	9.35643	3.04498	4	4	4	1445	161.587	5.85	High	High	High	High	High
P60033	CD81 antigen OS=Homo sapiens GN=CD81 PE=1 SV=1	12.3706	1	13.2025	8.47458	1	2	1	236	25.792	5.29	High	High	High	High	High
P04908	Histone H2A type 1-B/E OS=Homo sapiens GN=HIST1H2AB PE=1 SV=2	12.355	4	15.2302	49.2308	4	5	1	130	14.127	11.05	Not Found	High	Not Found	Not Found	High
Q9Y262	Eukaryotic translation initiation factor 3 subunit L OS=Homo sapiens GN=EIF3L PE=1 SV=1	12.2749	4	10.0459	11.1702	4	4	4	564	66.684	6.34	High	High	High	High	High
Q9NQC3	Reticulon-4 OS=Homo sapiens GN=RTN4 PE=1 SV=2	12.2394	2	8.77172	2.43289	2	3	2	1192	129.851	4.5	High	High	High	High	High
P49591	Serine--tRNA ligase, cytoplasmic OS=Homo sapiens GN=SARS PE=1 SV=3	12.1924	3	8.21757	9.72763	3	3	3	514	58.74	6.43	High	High	High	High	High
P06737	Glycogen phosphorylase, liver form OS=Homo sapiens GN=PYGL PE=1 SV=4	12.0046	5	8.498	5.549	5	5	1	847	97.087	7.17	High	High	High	High	High
P27701	CD82 antigen OS=Homo sapiens GN=CD82 PE=1 SV=1	11.9419	2	12.7493	10.4869	2	3	2	267	29.606	5.24	High	High	High	High	High
Q9Y230	RuvB-like 2 OS=Homo sapiens GN=RUVBL2 PE=1 SV=3	11.9166	4	8.16523	11.879	4	5	4	463	51.125	5.64	High	High	High	High	High
P28065	Proteasome subunit beta type-9 OS=Homo sapiens GN=PSMB9 PE=1 SV=2	11.9043	3	7.7988	14.1553	3	4	3	219	23.25	5.03	High	High	High	High	High
Q6FI13	Histone H2A type 2-A OS=Homo sapiens GN=HIST2H2AA3 PE=1 SV=3	11.8714	4	13.7197	49.2308	4	5	1	130	14.087	10.9	High	Not Found	Not Found	High	Not Found
Q7L2H7	Eukaryotic translation initiation factor 3 subunit M OS=Homo sapiens GN=EIF3M PE=1 SV=1	11.6888	3	10.4735	15.2406	3	3	3	374	42.476	5.63	High	High	High	High	High
P20020	Plasma membrane calcium-transporting ATPase 1 OS=Homo sapiens GN=ATP2B1 PE=1 SV=3	11.4944	3	9.59079	4.05405	3	3	3	1258	138.668	6.04	High	High	High	High	High
P18124	60S ribosomal protein L7 OS=Homo sapiens GN=RPL7 PE=1 SV=1	11.4019	3	10.1265	15.7258	3	3	3	248	29.207	10.65	High	High	High	High	High
Q14517	Protocadherin Fat 1 OS=Homo sapiens GN=FAT1 PE=1 SV=2	11.2291	3	7.00899	1.13339	3	3	3	4588	505.958	5	High	High	High	High	High
P62158	Calmodulin OS=Homo sapiens GN=CALM1 PE=1 SV=2	11.1278	2	12.8327	26.1745	2	2	2	149	16.827	4.22	High	High	High	High	High
P26640	Valine--tRNA ligase OS=Homo sapiens GN=VARS PE=1 SV=4	11.0533	4	9.72884	4.82595	4	4	4	1264	140.387	7.59	High	High	High	High	High
Q96QD8	Sodium-coupled neutral amino acid transporter 2 OS=Homo sapiens GN=SLC38A2 PE=1 SV=2	11.0265	1	15.2252	4.1502	1	2	1	506	55.99	8	High	High	High	High	High
P06756	Integrin alpha-V OS=Homo sapiens GN=ITGAV PE=1 SV=2	11.0225	4	7.17153	4.48473	4	4	4	1048	115.964	5.68	High	High	High	High	High
P19338	Nucleolin OS=Homo sapiens GN=NCL PE=1 SV=3	11.0151	3	9.65995	5.91549	3	3	3	710	76.568	4.7	High	High	High	High	High
P62829	60S ribosomal protein L23 OS=Homo sapiens GN=RPL23 PE=1 SV=1	11.0104	4	5.98666	28.5714	4	4	4	140	14.856	10.51	High	High	High	High	High
P04004	Vitronectin OS=Homo sapiens GN=VTN PE=1 SV=1	10.988	1	6.60941	3.13808	1	3	1	478	54.271	5.8	High	High	High	High	High
P62244	40S ribosomal protein S15a OS=Homo sapiens GN=RPS15A PE=1 SV=2	10.9239	4	7.96384	22.3077	4	5	4	130	14.83	10.13	High	High	High	High	High
Q92542	Nicastrin OS=Homo sapiens GN=NCSTN PE=1 SV=2	10.8749	2	8.27816	7.19323	2	2	2	709	78.362	5.99	High	High	High	High	High
Q9Y265	RuvB-like 1 OS=Homo sapiens GN=RUVBL1 PE=1 SV=1	10.8654	4	9.29187	10.5263	4	4	4	456	50.196	6.42	High	High	High	High	High
P11166	Solute carrier family 2, facilitated glucose transporter member 1 OS=Homo sapiens GN=SLC2A1 PE=1 SV=2	10.8105	3	9.17638	6.30081	3	4	3	492	54.049	8.72	High	High	High	High	High
O15371	Eukaryotic translation initiation factor 3 subunit D OS=Homo sapiens GN=EIF3D PE=1 SV=1	10.8025	2	6.38137	7.84672	2	2	2	548	63.932	6.05	High	High	High	High	High
P14314	Glucosidase 2 subunit beta OS=Homo sapiens GN=PRKCSH PE=1 SV=2	10.7763	3	8.63776	5.49242	3	3	3	528	59.388	4.41	High	High	High	High	High
Q03135	Caveolin-1 OS=Homo sapiens GN=CAV1 PE=1 SV=4	10.753	2	8.86946	16.8539	2	2	2	178	20.458	6.02	High	High	High	High	High
P12259	Coagulation factor V OS=Homo sapiens GN=F5 PE=1 SV=4	10.7283	3	9.18495	1.97842	3	3	3	2224	251.546	6.05	High	High	High	High	High
P09651	Heterogeneous nuclear ribonucleoprotein A1 OS=Homo sapiens GN=HNRNPA1 PE=1 SV=5	10.7252	3	6.90035	9.13978	3	3	3	372	38.723	9.13	High	High	High	High	High
P16402	Histone H1.3 OS=Homo sapiens GN=HIST1H1D PE=1 SV=2	10.7122	3	7.61999	12.2172	3	3	3	221	22.336	11.02	High	High	High	High	High
Q16643-2	Isoform 2 of Drebrin OS=Homo sapiens GN=DBN1	10.692	3	9.95371	7.06605	3	3	3	651	71.555	4.53	High	High	High	High	High
P50395	Rab GDP dissociation inhibitor beta OS=Homo sapiens GN=GDI2 PE=1 SV=2	10.6887	3	11.3857	11.0112	3	3	3	445	50.631	6.47	High	High	High	High	High
Q14697	Neutral alpha-glucosidase AB OS=Homo sapiens GN=GANAB PE=1 SV=3	10.6735	4	9.1293	6.46186	4	4	4	944	106.807	6.14	High	High	High	High	High
O15460	Prolyl 4-hydroxylase subunit alpha-2 OS=Homo sapiens GN=P4HA2 PE=1 SV=1	10.616	2	9.59714	6.16822	2	2	2	535	60.864	5.71	High	High	High	High	High
O43491	Band 4.1-like protein 2 OS=Homo sapiens GN=EPB41L2 PE=1 SV=1	10.5173	3	8.0204	3.58209	3	3	3	1005	112.519	5.44	High	High	High	High	High
P49588	Alanine--tRNA ligase, cytoplasmic OS=Homo sapiens GN=AARS PE=1 SV=2	10.4063	3	10.527	4.85537	3	3	3	968	106.743	5.53	High	High	High	High	High
Q13561-2	Isoform 2 of Dynactin subunit 2 OS=Homo sapiens GN=DCTN2	10.3647	3	5.62222	8.12808	3	3	3	406	44.792	5.17	High	High	High	High	High
P08962	CD63 antigen OS=Homo sapiens GN=CD63 PE=1 SV=2	10.3587	3	6.99999	10.084	3	4	3	238	25.619	7.81	High	High	High	High	High
P52209	6-phosphogluconate dehydrogenase, decarboxylating OS=Homo sapiens GN=PGD PE=1 SV=3	10.2121	2	11.1543	8.07453	2	2	2	483	53.106	7.23	High	High	High	High	High
sp	Lactotransferrin OS=Homo sapiens GN=LTF PE=1 SV=6	10.2039	2	9.00105	2.95775	2	3	2	710	78.132	8.12	High	High	High	High	High
P0C0L4	Complement C4-A OS=Homo sapiens GN=C4A PE=1 SV=2	10.1846	4	5.93409	2.12156	4	4	4	1744	192.664	7.08	High	High	High	High	High
Q8NFJ5	Retinoic acid-induced protein 3 OS=Homo sapiens GN=GPRC5A PE=1 SV=2	10.1069	2	13.8234	7.56303	2	3	2	357	40.225	8.15	High	High	High	High	High
Q13347	Eukaryotic translation initiation factor 3 subunit I OS=Homo sapiens GN=EIF3I PE=1 SV=1	10.0354	3	8.28268	11.3846	3	3	3	325	36.479	5.64	High	High	High	High	High
P20810-6	Isoform 6 of Calpastatin OS=Homo sapiens GN=CAST	10.0305	3	8.2599	4.67762	3	3	3	791	84.891	5.36	High	High	High	High	High
P30530	Tyrosine-protein kinase receptor UFO OS=Homo sapiens GN=AXL PE=1 SV=3	10.0083	3	9.63267	4.58613	3	3	3	894	98.273	5.43	High	High	High	High	High
P62269	40S ribosomal protein S18 OS=Homo sapiens GN=RPS18 PE=1 SV=3	10.0007	3	6.03416	16.4474	3	3	3	152	17.708	10.99	High	High	High	High	High
P62266	40S ribosomal protein S23 OS=Homo sapiens GN=RPS23 PE=1 SV=3	9.977	2	10.0684	26.5734	2	3	2	143	15.798	10.49	High	High	High	High	High
Q9Y696	Chloride intracellular channel protein 4 OS=Homo sapiens GN=CLIC4 PE=1 SV=4	9.87183	3	8.05151	16.996	3	3	3	253	28.754	5.59	High	High	High	High	High
P80723	Brain acid soluble protein 1 OS=Homo sapiens GN=BASP1 PE=1 SV=2	9.70057	3	6.27511	14.0969	3	3	3	227	22.68	4.63	High	High	High	High	High
P28838	Cytosol aminopeptidase OS=Homo sapiens GN=LAP3 PE=1 SV=3	9.68495	2	7.29386	7.51445	2	2	2	519	56.131	7.93	High	High	High	High	High
P28062	Proteasome subunit beta type-8 OS=Homo sapiens GN=PSMB8 PE=1 SV=3	9.63021	2	9.73835	17.029	2	2	2	276	30.335	7.43	High	High	High	High	High
Q01650	Large neutral amino acids transporter small subunit 1 OS=Homo sapiens GN=SLC7A5 PE=1 SV=2	9.61215	2	4.90921	2.76134	2	2	2	507	54.974	7.72	High	High	High	High	High
P10644	cAMP-dependent protein kinase type I-alpha regulatory subunit OS=Homo sapiens GN=PRKAR1A PE=1 SV=1	9.55138	2	6.24999	10.7612	2	2	2	381	42.955	5.35	High	High	High	High	High
Q9NRX5	Serine incorporator 1 OS=Homo sapiens GN=SERINC1 PE=1 SV=1	9.53714	1	6.17054	3.75276	1	2	1	453	50.461	5.85	High	High	High	High	High
P09496	Clathrin light chain A OS=Homo sapiens GN=CLTA PE=1 SV=1	9.5106	4	4.87045	11.6935	4	4	4	248	27.06	4.51	High	High	High	High	High
P61026	Ras-related protein Rab-10 OS=Homo sapiens GN=RAB10 PE=1 SV=1	9.32625	4	7.81916	18	4	4	2	200	22.527	8.38	High	High	High	High	High
P12268	Inosine-5'-monophosphate dehydrogenase 2 OS=Homo sapiens GN=IMPDH2 PE=1 SV=2	9.27597	2	5.53784	7.00389	2	2	2	514	55.77	6.9	High	High	High	High	High
P16112	Aggrecan core protein OS=Homo sapiens GN=ACAN PE=1 SV=2	9.2684	3	7.4893	1.32505	3	3	3	2415	250.04	4.18	High	High	High	High	High
P52565	Rho GDP-dissociation inhibitor 1 OS=Homo sapiens GN=ARHGDIA PE=1 SV=3	9.21116	3	12.9535	11.7647	3	3	3	204	23.193	5.11	High	High	High	High	High
Q8NG11	Tetraspanin-14 OS=Homo sapiens GN=TSPAN14 PE=1 SV=1	9.06924	2	7.64729	9.25926	2	3	2	270	30.671	6.84	High	High	High	High	High
P20700	Lamin-B1 OS=Homo sapiens GN=LMNB1 PE=1 SV=2	8.98981	4	9.36737	6.99659	4	5	4	586	66.368	5.16	High	High	High	High	High
P62917	60S ribosomal protein L8 OS=Homo sapiens GN=RPL8 PE=1 SV=2	8.78427	2	6.09453	10.5058	2	2	2	257	28.007	11.03	High	High	High	High	High
Q16576-2	Isoform 2 of Histone-binding protein RBBP7 OS=Homo sapiens GN=RBBP7	8.74068	3	4.29737	5.97015	3	3	3	469	52.282	5.27	High	High	High	High	High
P19827	Inter-alpha-trypsin inhibitor heavy chain H1 OS=Homo sapiens GN=ITIH1 PE=1 SV=3	8.72356	2	7.91579	2.74424	2	2	2	911	101.326	6.79	High	High	High	High	High
P01031	Complement C5 OS=Homo sapiens GN=C5 PE=1 SV=4	8.70034	2	7.61825	2.32697	2	2	2	1676	188.186	6.52	High	High	High	High	High
Q9NZN4	EH domain-containing protein 2 OS=Homo sapiens GN=EHD2 PE=1 SV=2	8.57805	4	9.7198	9.57643	4	4	4	543	61.123	6.46	High	High	High	High	High
P29317	Ephrin type-A receptor 2 OS=Homo sapiens GN=EPHA2 PE=1 SV=2	8.55071	3	5.42619	2.86885	3	4	3	976	108.197	6.23	High	High	High	High	High
O00159	Unconventional myosin-Ic OS=Homo sapiens GN=MYO1C PE=1 SV=4	8.45485	4	9.15902	5.45626	4	4	4	1063	121.606	9.41	High	High	High	High	High
P15151	Poliovirus receptor OS=Homo sapiens GN=PVR PE=1 SV=2	8.45213	2	5.55174	5.9952	2	2	2	417	45.274	6.52	High	High	High	High	High
Q96CW1	AP-2 complex subunit mu OS=Homo sapiens GN=AP2M1 PE=1 SV=2	8.43011	3	5.60448	7.35632	3	3	3	435	49.623	9.54	High	High	High	High	High
P62070	Ras-related protein R-Ras2 OS=Homo sapiens GN=RRAS2 PE=1 SV=1	8.33167	2	5.88519	12.2549	2	2	2	204	23.385	6.01	High	High	High	High	High
Q07020	60S ribosomal protein L18 OS=Homo sapiens GN=RPL18 PE=1 SV=2	8.31122	2	5.77354	13.8298	2	2	2	188	21.621	11.72	High	High	High	High	High
O94985	Calsyntenin-1 OS=Homo sapiens GN=CLSTN1 PE=1 SV=1	8.25149	3	5.29758	3.46585	3	3	3	981	109.724	4.91	High	High	High	High	High
P15144	Aminopeptidase N OS=Homo sapiens GN=ANPEP PE=1 SV=4	8.19751	3	6.59496	3.20579	3	3	3	967	109.471	5.48	High	High	High	High	High
Q13162	Peroxiredoxin-4 OS=Homo sapiens GN=PRDX4 PE=1 SV=1	8.16187	2	4.95546	6.64207	2	2	1	271	30.521	6.29	High	High	High	High	High
Q16222	UDP-N-acetylhexosamine pyrophosphorylase OS=Homo sapiens GN=UAP1 PE=1 SV=3	7.99267	1	5.06168	5.9387	1	1	1	522	58.732	6.33	High	High	High	High	High
P51148-2	Isoform 2 of Ras-related protein Rab-5C OS=Homo sapiens GN=RAB5C	7.98334	2	5.30328	12.0482	2	2	2	249	27.019	8.66	High	High	High	High	High
O60271	C-Jun-amino-terminal kinase-interacting protein 4 OS=Homo sapiens GN=SPAG9 PE=1 SV=4	7.95423	3	7.00912	3.86071	3	3	3	1321	146.115	5.15	High	High	High	High	High
P01008	Antithrombin-III OS=Homo sapiens GN=SERPINC1 PE=1 SV=1	7.8678	3	3.86578	4.74138	3	3	3	464	52.569	6.71	High	High	High	High	High
P29323	Ephrin type-B receptor 2 OS=Homo sapiens GN=EPHB2 PE=1 SV=5	7.76853	2	6.8487	3.79147	2	2	2	1055	117.417	6.55	High	High	High	High	High
P50454	Serpin H1 OS=Homo sapiens GN=SERPINH1 PE=1 SV=2	7.67502	2	4.07261	5.50239	2	2	2	418	46.411	8.69	High	High	High	High	High
Q16181	Septin-7 OS=Homo sapiens GN=SEPT7 PE=1 SV=2	7.56751	3	4.84809	7.55149	3	3	3	437	50.648	8.63	High	High	High	High	High
sp		7.56591	3	7.34402	19.1589	3	3	3	214	24.513	5.02	High	High	High	High	High
B5ME19	Eukaryotic translation initiation factor 3 subunit C-like protein OS=Homo sapiens GN=EIF3CL PE=2 SV=1	7.55338	1	7.42148	2.407	1	1	1	914	105.407	5.64	High	High	High	High	High
Q9Y285	Phenylalanine--tRNA ligase alpha subunit OS=Homo sapiens GN=FARSA PE=1 SV=3	7.46519	1	7.12749	2.75591	1	2	1	508	57.528	7.8	High	High	High	High	High
P23229	Integrin alpha-6 OS=Homo sapiens GN=ITGA6 PE=1 SV=5	7.45381	3	3.46084	2.83186	3	3	3	1130	126.526	6.61	High	High	High	High	High
P05997	Collagen alpha-2(V) chain OS=Homo sapiens GN=COL5A2 PE=1 SV=3	7.4114	3	8.15232	3.20213	3	3	3	1499	144.821	6.46	High	High	High	High	High
Q92930	Ras-related protein Rab-8B OS=Homo sapiens GN=RAB8B PE=1 SV=2	7.40524	3	8.4372	17.3913	3	3	1	207	23.569	9.07	High	High	High	High	High
P31943	Heterogeneous nuclear ribonucleoprotein H OS=Homo sapiens GN=HNRNPH1 PE=1 SV=4	7.36125	2	5.38788	5.12249	2	2	2	449	49.198	6.3	High	High	High	High	High
Q92626	Peroxidasin homolog OS=Homo sapiens GN=PXDN PE=1 SV=2	7.2869	2	5.7443	1.89317	2	2	2	1479	165.17	7.17	High	High	High	High	High
P62820	Ras-related protein Rab-1A OS=Homo sapiens GN=RAB1A PE=1 SV=3	7.24174	3	7.27983	14.6341	3	3	1	205	22.663	6.21	High	High	High	High	High
P54136	Arginine--tRNA ligase, cytoplasmic OS=Homo sapiens GN=RARS PE=1 SV=2	7.2364	2	3.25355	2.87879	2	2	2	660	75.331	6.68	High	High	High	High	High
P02794	Ferritin heavy chain OS=Homo sapiens GN=FTH1 PE=1 SV=2	7.18863	3	4.85154	18.0328	3	3	3	183	21.212	5.55	High	High	High	High	High
P14866	Heterogeneous nuclear ribonucleoprotein L OS=Homo sapiens GN=HNRNPL PE=1 SV=2	7.15203	1	6.36081	4.9236	1	1	1	589	64.092	8.22	High	High	High	High	High
P50914	60S ribosomal protein L14 OS=Homo sapiens GN=RPL14 PE=1 SV=4	7.07419	1	5.83392	5.5814	1	2	1	215	23.417	10.93	High	High	High	High	High
P02649	Apolipoprotein E OS=Homo sapiens GN=APOE PE=1 SV=1	6.92463	2	6.64519	6.62461	2	2	2	317	36.132	5.73	High	High	High	High	High
Q00839	Heterogeneous nuclear ribonucleoprotein U OS=Homo sapiens GN=HNRNPU PE=1 SV=6	6.8852	1	3.47847	2.66667	1	1	1	825	90.528	6	High	High	High	High	High
Q13867	Bleomycin hydrolase OS=Homo sapiens GN=BLMH PE=1 SV=1	6.87611	2	4.99783	7.03297	2	2	2	455	52.528	6.27	High	High	High	High	High
P18085	ADP-ribosylation factor 4 OS=Homo sapiens GN=ARF4 PE=1 SV=3	6.83107	2	6.5846	11.6667	2	3	1	180	20.498	7.14	Not Found	High	Not Found	High	Not Found
Q92954-5	Isoform E of Proteoglycan 4 OS=Homo sapiens GN=PRG4	6.81687	3	3.80733	2.35798	3	3	3	933	102.45	9.63	High	High	High	High	High
P06493	Cyclin-dependent kinase 1 OS=Homo sapiens GN=CDK1 PE=1 SV=3	6.76825	2	6.65128	8.75421	2	2	2	297	34.074	8.4	High	High	High	High	High
P25205	DNA replication licensing factor MCM3 OS=Homo sapiens GN=MCM3 PE=1 SV=3	6.74312	1	5.83298	2.47525	1	1	1	808	90.924	5.77	High	High	High	High	High
P22090	40S ribosomal protein S4, Y isoform 1 OS=Homo sapiens GN=RPS4Y1 PE=1 SV=2	6.70961	3	5.79607	8.36502	3	4	1	263	29.437	10.24	High	High	High	High	High
P62847-4	Isoform 4 of 40S ribosomal protein S24 OS=Homo sapiens GN=RPS24	6.67716	3	4.18961	10.3806	3	3	3	289	32.41	10.15	High	High	High	High	High
Q08722	Leukocyte surface antigen CD47 OS=Homo sapiens GN=CD47 PE=1 SV=1	6.67375	2	3.64166	5.88235	2	2	2	323	35.191	7.21	High	High	High	High	High
Q9UL46	Proteasome activator complex subunit 2 OS=Homo sapiens GN=PSME2 PE=1 SV=4	6.52992	1	5.60924	9.20502	1	1	1	239	27.384	5.73	High	High	High	High	High
Q92841	Probable ATP-dependent RNA helicase DDX17 OS=Homo sapiens GN=DDX17 PE=1 SV=2	6.49669	2	3.16027	3.15501	2	2	2	729	80.222	8.27	High	High	High	High	High
P55209	Nucleosome assembly protein 1-like 1 OS=Homo sapiens GN=NAP1L1 PE=1 SV=1	6.49403	1	4.91636	2.8133	1	2	1	391	45.346	4.46	High	High	High	High	High
O00592	Podocalyxin OS=Homo sapiens GN=PODXL PE=1 SV=2	6.40761	2	5.14329	3.94265	2	2	2	558	58.599	5.49	High	High	High	High	High
Q8TEQ6	Gem-associated protein 5 OS=Homo sapiens GN=GEMIN5 PE=1 SV=3	6.3482	2	4.60689	2.12202	2	2	2	1508	168.483	6.62	High	High	High	High	High
Q9NZV1	Cysteine-rich motor neuron 1 protein OS=Homo sapiens GN=CRIM1 PE=1 SV=1	6.32638	2	4.98301	2.41313	2	2	2	1036	113.66	5.21	High	High	High	High	High
Q9NZM1	Myoferlin OS=Homo sapiens GN=MYOF PE=1 SV=1	6.28142	2	3.61194	1.64968	2	2	2	2061	234.561	6.18	High	High	High	High	High
P61160-2	Isoform 2 of Actin-related protein 2 OS=Homo sapiens GN=ACTR2	6.25896	2	4.51451	7.01754	2	2	2	399	45.348	7.2	High	High	High	High	High
Q15185	Prostaglandin E synthase 3 OS=Homo sapiens GN=PTGES3 PE=1 SV=1	6.25137	1	5.87812	8.125	1	2	1	160	18.685	4.54	High	High	High	High	High
Q13085-4	Isoform 4 of Acetyl-CoA carboxylase 1 OS=Homo sapiens GN=ACACA	6.20927	2	4.18108	1.09106	2	2	2	2383	269.827	6.52	High	High	High	High	High
Q13838-2	Isoform 2 of Spliceosome RNA helicase DDX39B OS=Homo sapiens GN=DDX39B	6.18952	2	5.06701	6.54628	2	2	2	443	50.647	5.88	High	High	High	High	High
Q04756	Hepatocyte growth factor activator OS=Homo sapiens GN=HGFAC PE=1 SV=1	6.157	3	5.80053	5.19084	3	3	3	655	70.636	7.24	High	High	High	High	High
P28482	Mitogen-activated protein kinase 1 OS=Homo sapiens GN=MAPK1 PE=1 SV=3	6.1367	2	5.31263	6.11111	2	2	2	360	41.363	6.98	High	High	High	High	High
O96019	Actin-like protein 6A OS=Homo sapiens GN=ACTL6A PE=1 SV=1	6.11063	1	6.74934	4.4289	1	1	1	429	47.43	5.6	High	High	High	High	High
Q9NZZ3	Charged multivesicular body protein 5 OS=Homo sapiens GN=CHMP5 PE=1 SV=1	6.06089	1	5.08592	12.3288	1	1	1	219	24.555	4.83	High	High	High	High	High
P54709	Sodium/potassium-transporting ATPase subunit beta-3 OS=Homo sapiens GN=ATP1B3 PE=1 SV=1	6.05744	3	4.45814	12.9032	3	3	3	279	31.492	8.35	High	High	High	High	High
Q12846	Syntaxin-4 OS=Homo sapiens GN=STX4 PE=1 SV=2	5.98805	1	5.24787	7.40741	1	1	1	297	34.159	6.28	High	High	High	High	High
P50570	Dynamin-2 OS=Homo sapiens GN=DNM2 PE=1 SV=2	5.9672	2	5.36933	2.87356	2	2	2	870	98.003	7.44	High	High	High	High	High
P18077	60S ribosomal protein L35a OS=Homo sapiens GN=RPL35A PE=1 SV=2	5.95951	3	5.58395	25.4545	3	3	3	110	12.53	11.06	High	High	High	High	High
O00571	ATP-dependent RNA helicase DDX3X OS=Homo sapiens GN=DDX3X PE=1 SV=3	5.88829	3	5.37178	5.28701	3	3	3	662	73.198	7.18	High	High	High	High	High
Q12874	Splicing factor 3A subunit 3 OS=Homo sapiens GN=SF3A3 PE=1 SV=1	5.841	1	6.46407	3.99202	1	1	1	501	58.812	5.38	High	High	High	High	High
Q9Y678	Coatomer subunit gamma-1 OS=Homo sapiens GN=COPG1 PE=1 SV=1	5.82637	2	4.91428	3.66133	2	2	2	874	97.655	5.47	High	High	High	High	High
Q02878	60S ribosomal protein L6 OS=Homo sapiens GN=RPL6 PE=1 SV=3	5.80266	2	3.40708	6.59722	2	2	2	288	32.708	10.58	High	High	High	High	High
Q9H4M9	EH domain-containing protein 1 OS=Homo sapiens GN=EHD1 PE=1 SV=2	5.78176	3	7.18408	6.74157	3	3	3	534	60.589	6.83	High	High	High	High	High
Q12888-2	Isoform 2 of Tumor suppressor p53-binding protein 1 OS=Homo sapiens GN=TP53BP1	5.76134	1	6.21346	1.41629	1	1	1	1977	213.985	4.7	High	High	High	High	High
P40261	Nicotinamide N-methyltransferase OS=Homo sapiens GN=NNMT PE=1 SV=1	5.74168	1	4.76904	8.33333	1	1	1	264	29.555	5.74	High	High	High	High	High
Q02543	60S ribosomal protein L18a OS=Homo sapiens GN=RPL18A PE=1 SV=2	5.71925	2	3.71522	9.09091	2	2	2	176	20.749	10.71	High	High	High	High	High
sp		5.70499	1	5.85511	8.48214	1	1	1	224	25.091	5.35	High	High	High	High	High
P60903	Protein S100-A10 OS=Homo sapiens GN=S100A10 PE=1 SV=2	5.68634	1	5.93219	17.5258	1	1	1	97	11.196	7.37	High	High	High	High	High
P08123	Collagen alpha-2(I) chain OS=Homo sapiens GN=COL1A2 PE=1 SV=7	5.65262	2	3.7885	1.46413	2	2	2	1366	129.235	8.95	High	High	High	High	High
P12111	Collagen alpha-3(VI) chain OS=Homo sapiens GN=COL6A3 PE=1 SV=5	5.64455	1	10.3813	0.629525	1	2	1	3177	343.457	6.68	High	High	High	High	High
P55263	Adenosine kinase OS=Homo sapiens GN=ADK PE=1 SV=2	5.63341	1	4.63564	6.90608	1	1	1	362	40.52	6.7	High	High	High	High	High
Q8IWA5-2	Isoform 2 of Choline transporter-like protein 2 OS=Homo sapiens GN=SLC44A2	5.60399	1	2.58203	2.25035	1	1	1	711	80.684	8.21	High	High	High	High	High
P07686	Beta-hexosaminidase subunit beta OS=Homo sapiens GN=HEXB PE=1 SV=3	5.60124	1	5.07412	4.67626	1	1	1	556	63.071	6.76	High	High	High	High	High
Q9UBG0	C-type mannose receptor 2 OS=Homo sapiens GN=MRC2 PE=1 SV=2	5.59068	2	2.74623	1.41988	2	2	2	1479	166.568	5.83	High	High	High	High	High
P35221-2	Isoform 2 of Catenin alpha-1 OS=Homo sapiens GN=CTNNA1	5.58624	1	5.33022	3.22581	1	1	1	930	102.571	6.34	High	High	High	High	High
Q15029	116 kDa U5 small nuclear ribonucleoprotein component OS=Homo sapiens GN=EFTUD2 PE=1 SV=1	5.58306	2	7.02994	3.39506	2	2	2	972	109.366	5	Not Found	High	High	High	High
O95347	Structural maintenance of chromosomes protein 2 OS=Homo sapiens GN=SMC2 PE=1 SV=2	5.53761	2	5.67374	2.33918	2	2	2	1197	135.572	8.43	High	High	High	High	High
P40306	Proteasome subunit beta type-10 OS=Homo sapiens GN=PSMB10 PE=1 SV=1	5.53072	1	4.26067	7.32601	1	1	1	273	28.918	7.81	High	High	High	High	High
P27694	Replication protein A 70 kDa DNA-binding subunit OS=Homo sapiens GN=RPA1 PE=1 SV=2	5.52776	1	4.5388	3.08442	1	1	1	616	68.095	7.21	High	High	High	High	High
P10599	Thioredoxin OS=Homo sapiens GN=TXN PE=1 SV=3	5.51523	2	4.07583	20.9524	2	2	2	105	11.73	4.92	High	High	High	High	High
P49207	60S ribosomal protein L34 OS=Homo sapiens GN=RPL34 PE=1 SV=3	5.51252	2	3.0077	11.9658	2	2	2	117	13.284	11.47	High	High	High	High	High
P55290-4	Isoform 4 of Cadherin-13 OS=Homo sapiens GN=CDH13	5.49565	1	4.63395	3.02632	1	1	1	760	83.345	5.12	High	High	High	High	High
P61313	60S ribosomal protein L15 OS=Homo sapiens GN=RPL15 PE=1 SV=2	5.49272	2	3.16355	10.2941	2	4	2	204	24.131	11.62	High	High	High	High	High
P68400	Casein kinase II subunit alpha OS=Homo sapiens GN=CSNK2A1 PE=1 SV=1	5.28276	1	4.30295	4.85934	1	1	1	391	45.115	7.74	High	High	High	High	High
Q9NRY6	Phospholipid scramblase 3 OS=Homo sapiens GN=PLSCR3 PE=1 SV=2	5.26265	1	4.35793	6.77966	1	1	1	295	31.628	6.65	High	High	High	High	High
P0CW22	40S ribosomal protein S17-like OS=Homo sapiens GN=RPS17L PE=1 SV=1	5.24877	1	5.3026	16.2963	1	1	1	135	15.54	9.85	High	High	High	High	High
Q86YQ8	Copine-8 OS=Homo sapiens GN=CPNE8 PE=1 SV=2	5.24362	2	2.90899	3.36879	2	2	2	564	63.068	5.96	High	High	High	High	High
Q15041	ADP-ribosylation factor-like protein 6-interacting protein 1 OS=Homo sapiens GN=ARL6IP1 PE=1 SV=2	5.21405	1	4.39556	13.7931	1	1	1	203	23.347	9.32	High	High	High	High	High
Q14624	Inter-alpha-trypsin inhibitor heavy chain H4 OS=Homo sapiens GN=ITIH4 PE=1 SV=4	5.18381	2	3.83445	2.25806	2	2	2	930	103.293	6.98	High	High	High	High	High
P39023	60S ribosomal protein L3 OS=Homo sapiens GN=RPL3 PE=1 SV=2	5.17051	2	2.35809	3.47395	2	2	2	403	46.08	10.18	High	High	High	High	High
P68871	Hemoglobin subunit beta OS=Homo sapiens GN=HBB PE=1 SV=2	5.11765	3	6.74899	23.8095	3	5	3	147	15.988	7.28	High	High	High	High	High
P43487	Ran-specific GTPase-activating protein OS=Homo sapiens GN=RANBP1 PE=1 SV=1	5.07284	1	3.47873	11.4428	1	1	1	201	23.296	5.29	High	High	High	High	High
P60228	Eukaryotic translation initiation factor 3 subunit E OS=Homo sapiens GN=EIF3E PE=1 SV=1	5.06656	1	5.74812	4.04494	1	1	1	445	52.187	6.04	High	High	High	High	High
Q14103	Heterogeneous nuclear ribonucleoprotein D0 OS=Homo sapiens GN=HNRNPD PE=1 SV=1	5.00233	1	5.77469	5.35211	1	1	1	355	38.41	7.81	High	High	High	High	High
Q96RT1-8	Isoform 8 of Protein LAP2 OS=Homo sapiens GN=ERBB2IP	4.99563	1	4.6784	1.55039	1	1	1	1419	158.926	5.63	High	High	High	High	High
Q1KMD3	Heterogeneous nuclear ribonucleoprotein U-like protein 2 OS=Homo sapiens GN=HNRNPUL2 PE=1 SV=1	4.99522	2	4.58739	2.67738	2	2	2	747	85.052	4.91	High	High	High	High	High
Q99829	Copine-1 OS=Homo sapiens GN=CPNE1 PE=1 SV=1	4.98388	1	4.90344	3.72439	1	1	1	537	59.022	5.83	High	High	Not Found	High	High
P02787	Serotransferrin OS=Homo sapiens GN=TF PE=1 SV=3	4.98106	1	1.553	2.00573	1	2	1	698	77.014	7.12	High	High	High	High	High
P30153	Serine/threonine-protein phosphatase 2A 65 kDa regulatory subunit A alpha isoform OS=Homo sapiens GN=PPP2R1A PE=1 SV=4	4.97389	2	2.61331	4.24448	2	2	2	589	65.267	5.11	High	High	High	High	High
P16989	Y-box-binding protein 3 OS=Homo sapiens GN=YBX3 PE=1 SV=4	4.92275	1	5.81787	4.56989	1	1	1	372	40.066	9.77	High	High	High	High	High
Q14515	SPARC-like protein 1 OS=Homo sapiens GN=SPARCL1 PE=1 SV=2	4.88497	2	3.79907	3.46386	2	2	2	664	75.161	4.81	High	High	High	High	High
P11279	Lysosome-associated membrane glycoprotein 1 OS=Homo sapiens GN=LAMP1 PE=1 SV=3	4.85639	1	3.81959	2.63789	1	1	1	417	44.854	8.75	High	High	High	High	High
P05543	Thyroxine-binding globulin OS=Homo sapiens GN=SERPINA7 PE=1 SV=2	4.81352	3	5.05015	6.26506	3	3	3	415	46.295	6.3	High	High	High	High	High
Q9UPN3-5	Isoform 4 of Microtubule-actin cross-linking factor 1, isoforms 1/2/3/5 OS=Homo sapiens GN=MACF1	4.80381	1	4.71512	0.319973	1	1	1	5938	669.721	5.3	High	High	High	High	High
P09758	Tumor-associated calcium signal transducer 2 OS=Homo sapiens GN=TACSTD2 PE=1 SV=3	4.80103	1	5.28819	4.95356	1	1	1	323	35.687	8.87	High	High	High	High	High
O00764	Pyridoxal kinase OS=Homo sapiens GN=PDXK PE=1 SV=1	4.70675	1	3.07002	6.73077	1	1	1	312	35.08	6.13	High	High	High	High	High
O75116	Rho-associated protein kinase 2 OS=Homo sapiens GN=ROCK2 PE=1 SV=4	4.69801	1	4.80604	1.22478	1	1	1	1388	160.799	6.02	High	High	High	High	High
Q9UK55	Protein Z-dependent protease inhibitor OS=Homo sapiens GN=SERPINA10 PE=1 SV=1	4.69474	1	3.06298	2.25225	1	1	1	444	50.674	8.27	High	High	High	High	High
O15067	Phosphoribosylformylglycinamidine synthase OS=Homo sapiens GN=PFAS PE=1 SV=4	4.59464	1	6.152	2.09268	1	1	1	1338	144.643	5.76	High	High	Not Found	High	High
Q9H9Q2-3	Isoform 3 of COP9 signalosome complex subunit 7b OS=Homo sapiens GN=COPS7B	4.58551	1	4.20073	6.59341	1	1	1	273	30.939	8.06	High	High	High	High	High
P08603	Complement factor H OS=Homo sapiens GN=CFH PE=1 SV=4	4.5812	1	2.67244	1.46223	1	1	1	1231	139.005	6.61	High	High	High	High	High
P01111	GTPase NRas OS=Homo sapiens GN=NRAS PE=1 SV=1	4.57185	1	3.46017	6.34921	1	2	1	189	21.216	5.17	High	High	High	High	High
P29401-2	Isoform 2 of Transketolase OS=Homo sapiens GN=TKT	4.55544	1	2.16685	2.85261	1	1	1	631	68.77	7.52	High	High	High	High	High
P26368	Splicing factor U2AF 65 kDa subunit OS=Homo sapiens GN=U2AF2 PE=1 SV=4	4.53621	1	3.28584	5.05263	1	1	1	475	53.467	9.09	High	High	High	High	High
P31949	Protein S100-A11 OS=Homo sapiens GN=S100A11 PE=1 SV=2	4.52708	1	4.35982	15.2381	1	1	1	105	11.733	7.12	High	High	High	High	High
O60610	Protein diaphanous homolog 1 OS=Homo sapiens GN=DIAPH1 PE=1 SV=2	4.52603	1	2.97428	1.41509	1	1	1	1272	141.258	5.41	High	High	High	High	High
O43866	CD5 antigen-like OS=Homo sapiens GN=CD5L PE=1 SV=1	4.48704	2	2.40375	7.78098	2	2	2	347	38.063	5.47	High	High	High	High	High
P37837	Transaldolase OS=Homo sapiens GN=TALDO1 PE=1 SV=2	4.4049	3	3.15004	6.23145	3	3	3	337	37.516	6.81	High	High	High	High	High
P02748	Complement component C9 OS=Homo sapiens GN=C9 PE=1 SV=2	4.37105	1	4.28643	2.14669	1	1	1	559	63.133	5.59	High	High	High	High	High
P33991	DNA replication licensing factor MCM4 OS=Homo sapiens GN=MCM4 PE=1 SV=5	4.34303	1	3.13638	2.20162	1	1	1	863	96.498	6.74	High	High	High	High	High
P13726	Tissue factor OS=Homo sapiens GN=F3 PE=1 SV=1	4.31586	1	4.6031	7.11864	1	1	1	295	33.047	7.03	High	High	High	High	High
P62913	60S ribosomal protein L11 OS=Homo sapiens GN=RPL11 PE=1 SV=2	4.31554	2	4.30875	12.9213	2	2	2	178	20.24	9.6	High	High	High	High	High
P08648	Integrin alpha-5 OS=Homo sapiens GN=ITGA5 PE=1 SV=2	4.30714	1	1.86075	0.953289	1	1	1	1049	114.465	5.77	High	High	High	High	High
P84098	60S ribosomal protein L19 OS=Homo sapiens GN=RPL19 PE=1 SV=1	4.27734	1	1.97964	8.67347	1	1	1	196	23.451	11.47	High	High	High	High	High
Q03692	Collagen alpha-1(X) chain OS=Homo sapiens GN=COL10A1 PE=1 SV=2	4.26449	1	3.5688	1.91176	1	1	1	680	66.117	9.67	High	High	High	High	High
P06703	Protein S100-A6 OS=Homo sapiens GN=S100A6 PE=1 SV=1	4.21613	2	2.61657	16.6667	2	2	2	90	10.173	5.48	High	High	High	High	High
P61970	Nuclear transport factor 2 OS=Homo sapiens GN=NUTF2 PE=1 SV=1	4.20761	1	3.51813	12.5984	1	1	1	127	14.469	5.38	High	High	High	High	High
Q15631	Translin OS=Homo sapiens GN=TSN PE=1 SV=1	4.18851	1	4.90904	9.64912	1	1	1	228	26.167	6.44	High	High	High	High	High
P62314	Small nuclear ribonucleoprotein Sm D1 OS=Homo sapiens GN=SNRPD1 PE=1 SV=1	4.18367	1	3.6059	16.8067	1	1	1	119	13.273	11.56	High	High	High	High	High
O00186	Syntaxin-binding protein 3 OS=Homo sapiens GN=STXBP3 PE=1 SV=2	4.13282	1	3.26201	2.87162	1	1	1	592	67.721	7.8	High	High	High	High	Not Found
O75190	DnaJ homolog subfamily B member 6 OS=Homo sapiens GN=DNAJB6 PE=1 SV=2	4.12059	1	4.08202	5.82822	1	1	1	326	36.065	9.16	High	High	High	High	High
P56192	Methionine--tRNA ligase, cytoplasmic OS=Homo sapiens GN=MARS PE=1 SV=2	4.09573	1	3.18389	3.11111	1	1	1	900	101.052	6.16	Not Found	High	High	High	High
P46778	60S ribosomal protein L21 OS=Homo sapiens GN=RPL21 PE=1 SV=2	4.08698	2	2.64783	8.75	2	2	2	160	18.553	10.49	High	High	High	High	High
Q96FQ6	Protein S100-A16 OS=Homo sapiens GN=S100A16 PE=1 SV=1	4.05911	1	3.59963	18.4466	1	1	1	103	11.794	6.79	Not Found	High	High	High	High
Q14566	DNA replication licensing factor MCM6 OS=Homo sapiens GN=MCM6 PE=1 SV=1	4.02918	1	4.09135	2.07065	1	1	1	821	92.831	5.41	High	High	High	High	High
P08697	Alpha-2-antiplasmin OS=Homo sapiens GN=SERPINF2 PE=1 SV=3	4.01223	1	1.88773	2.24033	1	1	1	491	54.531	6.29	High	High	High	High	High
Q7L1Q6-3	Isoform 3 of Basic leucine zipper and W2 domain-containing protein 1 OS=Homo sapiens GN=BZW1	3.99296	1	4.19668	5.76497	1	1	1	451	51.249	6.62	High	High	High	High	High
Q03405	Urokinase plasminogen activator surface receptor OS=Homo sapiens GN=PLAUR PE=1 SV=1	3.95736	1	5.52651	3.8806	1	1	1	335	36.953	6.65	High	High	High	High	High
Q04721	Neurogenic locus notch homolog protein 2 OS=Homo sapiens GN=NOTCH2 PE=1 SV=3	3.95527	1	2.38796	0.566572	1	1	1	2471	265.226	5.14	High	High	High	High	High
O14579	Coatomer subunit epsilon OS=Homo sapiens GN=COPE PE=1 SV=3	3.9508	1	3.81673	8.44156	1	1	1	308	34.46	5.12	High	High	Not Found	High	High
P17301	Integrin alpha-2 OS=Homo sapiens GN=ITGA2 PE=1 SV=1	3.92744	1	3.20824	1.10076	1	1	1	1181	129.214	5.31	High	High	High	High	High
P60981	Destrin OS=Homo sapiens GN=DSTN PE=1 SV=3	3.89279	2	4.90695	13.9394	2	2	1	165	18.493	7.85	Not Found	High	High	High	High
P49419	Alpha-aminoadipic semialdehyde dehydrogenase OS=Homo sapiens GN=ALDH7A1 PE=1 SV=5	3.87968	2	2.57941	3.71058	2	2	2	539	58.45	7.99	High	High	High	High	High
P45974	Ubiquitin carboxyl-terminal hydrolase 5 OS=Homo sapiens GN=USP5 PE=1 SV=2	3.87794	1	3.96617	1.98135	1	1	1	858	95.725	5.03	High	High	High	High	High
Q9NV70	Exocyst complex component 1 OS=Homo sapiens GN=EXOC1 PE=1 SV=4	3.84955	1	3.1254	2.46085	1	1	1	894	101.917	6.61	High	High	High	High	High
Q9BT78	COP9 signalosome complex subunit 4 OS=Homo sapiens GN=COPS4 PE=1 SV=1	3.8472	1	3.30434	2.95567	1	1	1	406	46.24	5.83	High	High	High	High	High
Q9Y639	Neuroplastin OS=Homo sapiens GN=NPTN PE=1 SV=2	3.84675	1	3.22344	2.51256	1	1	1	398	44.36	7.99	High	High	High	High	High
Q15075	Early endosome antigen 1 OS=Homo sapiens GN=EEA1 PE=1 SV=2	3.83709	2	3.79918	1.84266	2	2	2	1411	162.367	5.68	Not Found	High	High	High	High
P47755	F-actin-capping protein subunit alpha-2 OS=Homo sapiens GN=CAPZA2 PE=1 SV=3	3.80568	1	2.75227	3.4965	1	1	1	286	32.929	5.85	High	High	High	High	High
O43684	Mitotic checkpoint protein BUB3 OS=Homo sapiens GN=BUB3 PE=1 SV=1	3.79456	1	2.18098	3.96341	1	1	1	328	37.131	6.84	High	High	High	High	High
P31689	DnaJ homolog subfamily A member 1 OS=Homo sapiens GN=DNAJA1 PE=1 SV=2	3.69153	2	3.49525	8.06045	2	2	2	397	44.839	7.08	High	High	High	High	High
O75340	Programmed cell death protein 6 OS=Homo sapiens GN=PDCD6 PE=1 SV=1	3.68481	1	2.68152	5.2356	1	1	1	191	21.855	5.4	High	High	High	High	High
P02461	Collagen alpha-1(III) chain OS=Homo sapiens GN=COL3A1 PE=1 SV=4	3.68391	1	1.81531	0.750341	1	1	1	1466	138.479	6.61	High	High	High	High	High
Q6NZI2	Polymerase I and transcript release factor OS=Homo sapiens GN=PTRF PE=1 SV=1	3.67917	1	2.298	2.30769	1	1	1	390	43.45	5.6	High	High	High	High	High
Q96N67	Dedicator of cytokinesis protein 7 OS=Homo sapiens GN=DOCK7 PE=1 SV=4	3.67082	1	3.00869	0.88785	1	1	1	2140	242.407	6.8	Not Found	High	Not Found	High	High
P16152	Carbonyl reductase [NADPH] 1 OS=Homo sapiens GN=CBR1 PE=1 SV=3	3.65272	1	4.11913	5.41516	1	1	1	277	30.356	8.32	High	High	High	High	High
Q86SQ4-3	Isoform 3 of G-protein coupled receptor 126 OS=Homo sapiens GN=GPR126	3.63981	1	3.72862	1.52	1	1	1	1250	139.811	7.75	High	High	High	High	High
Q6UXN9	WD repeat-containing protein 82 OS=Homo sapiens GN=WDR82 PE=1 SV=1	3.63819	1	2.30496	6.38978	1	1	1	313	35.056	7.69	High	High	High	High	High
Q7L576	Cytoplasmic FMR1-interacting protein 1 OS=Homo sapiens GN=CYFIP1 PE=1 SV=1	3.58848	2	6.88111	2.07502	2	2	2	1253	145.089	6.9	Not Found	Not Found	High	High	Not Found
Q9H4A4	Aminopeptidase B OS=Homo sapiens GN=RNPEP PE=1 SV=2	3.58182	1	5.43474	2.92308	1	1	1	650	72.549	5.74	High	High	High	High	High
P13473-3	Isoform LAMP-2C of Lysosome-associated membrane glycoprotein 2 OS=Homo sapiens GN=LAMP2	3.57287	1	3.97224	2.91971	1	1	1	411	45.141	5.91	High	High	High	High	High
P05386	60S acidic ribosomal protein P1 OS=Homo sapiens GN=RPLP1 PE=1 SV=1	3.572	1	2.37882	14.0351	1	1	1	114	11.507	4.32	High	High	High	High	High
Q99598	Translin-associated protein X OS=Homo sapiens GN=TSNAX PE=1 SV=1	3.56291	1	2.87778	6.55172	1	1	1	290	33.092	6.55	Not Found	High	Not Found	High	High
P46783	40S ribosomal protein S10 OS=Homo sapiens GN=RPS10 PE=1 SV=1	3.54203	1	3.19866	5.45455	1	1	1	165	18.886	10.15	High	High	High	High	High
P63167	Dynein light chain 1, cytoplasmic OS=Homo sapiens GN=DYNLL1 PE=1 SV=1	3.53354	1	3.47978	24.7191	1	1	1	89	10.359	7.4	High	High	High	High	High
P10643	Complement component C7 OS=Homo sapiens GN=C7 PE=1 SV=2	3.52305	1	1.69422	1.06762	1	1	1	843	93.457	6.48	High	High	High	High	High
A6NKH3	Putative 60S ribosomal protein L37a-like OS=Homo sapiens GN=RPL37L PE=5 SV=2	3.46872	1	1.68194	8.60215	1	1	1	93	10.576	10.2	High	High	High	High	High
Q13045	Protein flightless-1 homolog OS=Homo sapiens GN=FLII PE=1 SV=2	3.44882	1	2.92922	1.26084	1	1	1	1269	144.659	6.05	High	High	High	High	High
Q96P70	Importin-9 OS=Homo sapiens GN=IPO9 PE=1 SV=3	3.44156	1	3.57955	2.68972	1	1	1	1041	115.889	4.81	Not Found	High	Not Found	Not Found	Not Found
Q99536	Synaptic vesicle membrane protein VAT-1 homolog OS=Homo sapiens GN=VAT1 PE=1 SV=2	3.43433	1	2.15689	4.07125	1	1	1	393	41.893	6.29	High	High	High	High	High
P26196	Probable ATP-dependent RNA helicase DDX6 OS=Homo sapiens GN=DDX6 PE=1 SV=2	3.38279	1	1.71197	3.51967	1	1	1	483	54.382	8.66	High	High	High	High	High
Q9UNP9-3	Isoform 3 of Peptidyl-prolyl cis-trans isomerase E OS=Homo sapiens GN=PPIE	3.37142	1	3.25228	2.86624	1	1	1	314	34.969	6.38	High	High	High	High	High
P23470	Receptor-type tyrosine-protein phosphatase gamma OS=Homo sapiens GN=PTPRG PE=1 SV=4	3.35121	1	1.63545	1.31488	1	1	1	1445	161.901	6.42	High	High	High	High	High
P09543	2',3'-cyclic-nucleotide 3'-phosphodiesterase OS=Homo sapiens GN=CNP PE=1 SV=2	3.34522	1	1.95001	1.90024	1	1	1	421	47.549	9.07	High	High	High	High	High
P12429	Annexin A3 OS=Homo sapiens GN=ANXA3 PE=1 SV=3	3.31747	2	2.45594	5.26316	2	2	2	323	36.353	5.92	High	High	High	High	High
Q9UMS4	Pre-mRNA-processing factor 19 OS=Homo sapiens GN=PRPF19 PE=1 SV=1	3.31649	1	3.41005	2.77778	1	1	1	504	55.146	6.61	High	High	High	High	High
P40616	ADP-ribosylation factor-like protein 1 OS=Homo sapiens GN=ARL1 PE=1 SV=1	3.28733	1	2.91507	8.83978	1	1	1	181	20.404	5.72	Not Found	High	High	High	High
Q15063	Periostin OS=Homo sapiens GN=POSTN PE=1 SV=2	3.26398	1	2.69165	2.39234	1	1	1	836	93.255	7.53	High	High	High	High	High
Q7Z6Z7	E3 ubiquitin-protein ligase HUWE1 OS=Homo sapiens GN=HUWE1 PE=1 SV=3	3.25468	1	2.1507	0.320073	1	1	1	4374	481.589	5.22	Not Found	High	High	High	High
P21266	Glutathione S-transferase Mu 3 OS=Homo sapiens GN=GSTM3 PE=1 SV=3	3.21087	1	3.8274	7.11111	1	1	1	225	26.542	5.54	Not Found	Not Found	Not Found	High	Not Found
Q9UQ80	Proliferation-associated protein 2G4 OS=Homo sapiens GN=PA2G4 PE=1 SV=3	3.21041	1	2.33301	2.79188	1	1	1	394	43.759	6.55	High	High	High	High	High
Q12860	Contactin-1 OS=Homo sapiens GN=CNTN1 PE=1 SV=1	3.16425	1	3.18197	1.37525	1	1	1	1018	113.249	5.9	High	High	Not Found	High	High
Q9UBQ5	Eukaryotic translation initiation factor 3 subunit K OS=Homo sapiens GN=EIF3K PE=1 SV=1	3.16343	1	2.02141	6.42202	1	1	1	218	25.043	4.93	High	High	High	High	High
Q6PCB0	von Willebrand factor A domain-containing protein 1 OS=Homo sapiens GN=VWA1 PE=2 SV=1	3.16179	2	3.69239	5.8427	2	2	2	445	46.775	7.68	High	High	High	High	High
O60716	Catenin delta-1 OS=Homo sapiens GN=CTNND1 PE=1 SV=1	3.10476	1	2.76879	1.34298	1	1	1	968	108.103	6.23	High	High	High	High	High
P13861	cAMP-dependent protein kinase type II-alpha regulatory subunit OS=Homo sapiens GN=PRKAR2A PE=1 SV=2	3.06909	2	4.60731	8.16832	2	2	2	404	45.49	5.07	High	High	High	High	High
O15031	Plexin-B2 OS=Homo sapiens GN=PLXNB2 PE=1 SV=3	3.06105	1	2.27458	0.924918	1	1	1	1838	204.997	6.24	High	High	High	High	High
Q15181	Inorganic pyrophosphatase OS=Homo sapiens GN=PPA1 PE=1 SV=2	3.0408	1	3.16839	5.53633	1	1	1	289	32.639	5.86	Not Found	High	High	High	High
Q9HA64	Ketosamine-3-kinase OS=Homo sapiens GN=FN3KRP PE=1 SV=2	3.03027	1	3.09762	4.53074	1	1	1	309	34.39	7.33	High	High	High	High	High
P21399	Cytoplasmic aconitate hydratase OS=Homo sapiens GN=ACO1 PE=1 SV=3	3.02404	1	1.90136	2.13723	1	1	1	889	98.337	6.68	High	High	Not Found	Not Found	High
P07858	Cathepsin B OS=Homo sapiens GN=CTSB PE=1 SV=3	2.96019	1	1.50114	2.35988	1	1	1	339	37.797	6.3	High	High	High	High	High
Q00765	Receptor expression-enhancing protein 5 OS=Homo sapiens GN=REEP5 PE=1 SV=3	2.93505	1	1.81816	4.2328	1	1	1	189	21.479	8.1	High	High	High	High	High
O15144	Actin-related protein 2/3 complex subunit 2 OS=Homo sapiens GN=ARPC2 PE=1 SV=1	2.93039	1	1.47327	2.33333	1	1	1	300	34.311	7.36	High	High	High	High	High
P33993	DNA replication licensing factor MCM7 OS=Homo sapiens GN=MCM7 PE=1 SV=4	2.92639	2	3.18315	3.33797	2	2	2	719	81.257	6.46	High	High	High	High	High
P11586	C-1-tetrahydrofolate synthase, cytoplasmic OS=Homo sapiens GN=MTHFD1 PE=1 SV=3	2.90506	1	1.72011	1.71123	1	1	1	935	101.495	7.3	High	High	High	High	High
P63010-2	Isoform 2 of AP-2 complex subunit beta OS=Homo sapiens GN=AP2B1	2.90292	1	2.28467	1.57729	1	1	1	951	105.625	5.34	Not Found	Not Found	Not Found	High	High
O00303	Eukaryotic translation initiation factor 3 subunit F OS=Homo sapiens GN=EIF3F PE=1 SV=1	2.89379	2	2.87048	7.28291	2	2	2	357	37.54	5.45	High	High	High	High	High
O75390	Citrate synthase, mitochondrial OS=Homo sapiens GN=CS PE=1 SV=2	2.89163	1	3.67944	3.21888	1	1	1	466	51.68	8.32	High	High	High	High	High
P67870	Casein kinase II subunit beta OS=Homo sapiens GN=CSNK2B PE=1 SV=1	2.87209	1	2.54683	3.72093	1	1	1	215	24.926	5.55	High	High	High	High	High
Q9NTJ3	Structural maintenance of chromosomes protein 4 OS=Homo sapiens GN=SMC4 PE=1 SV=2	2.85675	2	3.63187	2.25155	2	2	2	1288	147.091	6.79	Not Found	High	High	High	High
P43007	Neutral amino acid transporter A OS=Homo sapiens GN=SLC1A4 PE=1 SV=1	2.85559	1	2.23815	2.06767	1	1	1	532	55.688	6.25	High	High	High	High	High
P53990-5	Isoform 5 of IST1 homolog OS=Homo sapiens GN=IST1	2.85058	1	1.65956	1.84697	1	1	1	379	41.539	5.57	High	High	High	High	High
P19320	Vascular cell adhesion protein 1 OS=Homo sapiens GN=VCAM1 PE=1 SV=1	2.85042	1	1.96417	0.947226	1	1	1	739	81.224	5.22	High	High	High	High	High
Q99497	Protein DJ-1 OS=Homo sapiens GN=PARK7 PE=1 SV=2	2.84067	1	1.56831	3.7037	1	1	1	189	19.878	6.79	High	High	High	High	High
P07910	Heterogeneous nuclear ribonucleoproteins C1/C2 OS=Homo sapiens GN=HNRNPC PE=1 SV=4	2.83269	2	5.61372	7.51634	2	2	2	306	33.65	5.08	High	High	High	High	High
P62854	40S ribosomal protein S26 OS=Homo sapiens GN=RPS26 PE=1 SV=3	2.82499	1	2.43462	13.0435	1	1	1	115	13.007	11	High	High	High	High	High
P62899-2	Isoform 2 of 60S ribosomal protein L31 OS=Homo sapiens GN=RPL31	2.75446	1	1.5743	7.03125	1	1	1	128	14.623	10.8	High	High	High	High	High
P63218	Guanine nucleotide-binding protein G(I)/G(S)/G(O) subunit gamma-5 OS=Homo sapiens GN=GNG5 PE=1 SV=3	2.72903	1	2.43039	13.2353	1	1	1	68	7.314	9.85	High	High	High	High	High
Q03181	Peroxisome proliferator-activated receptor delta OS=Homo sapiens GN=PPARD PE=1 SV=1	2.70574	1	1.45905	1.5873	1	1	1	441	49.871	7.59	High	High	High	High	High
P39748	Flap endonuclease 1 OS=Homo sapiens GN=FEN1 PE=1 SV=1	2.67787	1	1.68529	1.84211	1	1	1	380	42.566	8.62	High	High	High	High	High
B9A064	Immunoglobulin lambda-like polypeptide 5 OS=Homo sapiens GN=IGLL5 PE=2 SV=2	2.67275	1	1.93667	3.73832	1	1	1	214	23.049	8.84	High	High	High	High	High
P02749	Beta-2-glycoprotein 1 OS=Homo sapiens GN=APOH PE=1 SV=3	2.6595	1	2.52447	2.6087	1	1	1	345	38.273	7.97	High	High	High	High	High
P34897	Serine hydroxymethyltransferase, mitochondrial OS=Homo sapiens GN=SHMT2 PE=1 SV=3	2.64024	1	1.74088	3.1746	1	1	1	504	55.958	8.53	High	High	High	High	Not Found
Q9NTK5	Obg-like ATPase 1 OS=Homo sapiens GN=OLA1 PE=1 SV=2	2.63162	1	2.73542	3.78788	1	1	1	396	44.715	7.81	High	Not Found	Not Found	High	Not Found
P46781	40S ribosomal protein S9 OS=Homo sapiens GN=RPS9 PE=1 SV=3	2.62731	1	1.72056	4.63918	1	1	1	194	22.578	10.65	High	High	High	High	High
P30044	Peroxiredoxin-5, mitochondrial OS=Homo sapiens GN=PRDX5 PE=1 SV=4	2.59894	1	2.2439	7.94393	1	1	1	214	22.073	8.7	Not Found	High	Not Found	High	Not Found
O60551	Glycylpeptide N-tetradecanoyltransferase 2 OS=Homo sapiens GN=NMT2 PE=1 SV=1	2.59084	1	2.17516	2.81124	1	1	1	498	56.944	7.58	Not Found	High	High	High	High
Q96S97	Myeloid-associated differentiation marker OS=Homo sapiens GN=MYADM PE=1 SV=2	2.58145	1	1.48109	3.10559	1	1	1	322	35.25	8.15	High	High	High	High	High
O00154	Cytosolic acyl coenzyme A thioester hydrolase OS=Homo sapiens GN=ACOT7 PE=1 SV=3	2.54639	1	1.72102	3.15789	1	1	1	380	41.769	8.54	High	High	High	High	High
P02786	Transferrin receptor protein 1 OS=Homo sapiens GN=TFRC PE=1 SV=2	2.50749	1	1.70841	1.18421	1	1	1	760	84.818	6.61	High	High	High	High	High
P51991	Heterogeneous nuclear ribonucleoprotein A3 OS=Homo sapiens GN=HNRNPA3 PE=1 SV=2	2.50066	1	1.99097	4.2328	1	1	1	378	39.571	9.01	High	High	High	High	High
P13807	Glycogen [starch] synthase, muscle OS=Homo sapiens GN=GYS1 PE=1 SV=2	2.48749	1	2.64705	1.08548	1	1	1	737	83.732	6.18	High	High	High	High	High
O00410-3	Isoform 3 of Importin-5 OS=Homo sapiens GN=IPO5	2.46807	1	1.89825	0.717489	1	1	1	1115	125.464	4.92	High	High	High	High	High
Q9NZR1	Tropomodulin-2 OS=Homo sapiens GN=TMOD2 PE=1 SV=1	2.41372	1	1.65975	1.9943	1	1	1	351	39.571	5.27	High	High	High	High	High
Q9BXJ4-3	Isoform 3 of Complement C1q tumor necrosis factor-related protein 3 OS=Homo sapiens GN=C1QTNF3	2.41021	1	2.64035	4.07524	1	1	1	319	35.161	7.17	Not Found	High	High	High	Not Found
P48509	CD151 antigen OS=Homo sapiens GN=CD151 PE=1 SV=3	2.39698	2	1.95025	7.11462	2	2	2	253	28.276	7.47	High	High	High	High	High
Q8NI35	InaD-like protein OS=Homo sapiens GN=INADL PE=1 SV=3	2.38325	1	2.44511	0.333148	1	2	1	1801	196.247	4.94	High	High	High	High	High
O60506	Heterogeneous nuclear ribonucleoprotein Q OS=Homo sapiens GN=SYNCRIP PE=1 SV=2	2.29655	1	1.78675	2.08668	1	1	1	623	69.56	8.59	Not Found	High	High	High	Not Found
Q92859	Neogenin OS=Homo sapiens GN=NEO1 PE=1 SV=2	2.2938	1	1.7366	1.02669	1	1	1	1461	159.917	6.54	Not Found	Not Found	Not Found	High	Not Found
O75643	U5 small nuclear ribonucleoprotein 200 kDa helicase OS=Homo sapiens GN=SNRNP200 PE=1 SV=2	2.28924	1	2.57561	0.702247	1	1	1	2136	244.353	6.06	Not Found	Not Found	Not Found	High	High
P16144	Integrin beta-4 OS=Homo sapiens GN=ITGB4 PE=1 SV=5	2.28511	2	1.74962	1.04281	2	2	2	1822	202.039	6.09	High	High	High	High	High
Q7Z304	MAM domain-containing protein 2 OS=Homo sapiens GN=MAMDC2 PE=2 SV=3	2.17237	1	2.28117	1.6035	1	1	1	686	77.506	5.16	Not Found	High	High	High	High
P13591	Neural cell adhesion molecule 1 OS=Homo sapiens GN=NCAM1 PE=1 SV=3	2.16119	1	1.58037	1.3986	1	1	1	858	94.515	4.87	High	High	High	High	High
P36406	E3 ubiquitin-protein ligase TRIM23 OS=Homo sapiens GN=TRIM23 PE=1 SV=1	2.12786	1	2.35164	1.74216	1	1	1	574	64.025	6.38	Not Found	Not Found	High	Not Found	Not Found
O95497	Pantetheinase OS=Homo sapiens GN=VNN1 PE=1 SV=2	2.04822	2	2.37671	2.53411	2	2	2	513	56.975	5.55	High	High	High	High	High
O60502	Bifunctional protein NCOAT OS=Homo sapiens GN=MGEA5 PE=1 SV=2	2.01416	1	2.22578	1.41921	1	1	1	916	102.849	4.91	Not Found	Not Found	Not Found	High	Not Found
O15427	Monocarboxylate transporter 4 OS=Homo sapiens GN=SLC16A3 PE=1 SV=1	1.97285	3	3.48883	6.02151	3	3	3	465	49.437	7.96	High	High	High	High	High
P40429	60S ribosomal protein L13a OS=Homo sapiens GN=RPL13A PE=1 SV=2	1.74957	3	3.43787	9.85222	3	3	3	203	23.562	10.93	High	High	High	High	High
O76061	Stanniocalcin-2 OS=Homo sapiens GN=STC2 PE=1 SV=1	0	1	2.36121	2.98013	1	1	1	302	33.227	7.3	High	High	High	High	High
P31151	Protein S100-A7 OS=Homo sapiens GN=S100A7 PE=1 SV=4	0	2	3.03755	29.703	2	2	2	101	11.464	6.77	Not Found	High	High	High	Not Found
Q7L5N1	COP9 signalosome complex subunit 6 OS=Homo sapiens GN=COPS6 PE=1 SV=1	0	1	1.65111	3.97554	1	1	1	327	36.14	5.73	High	High	High	High	High
Q9NQW7-3	Isoform 3 of Xaa-Pro aminopeptidase 1 OS=Homo sapiens GN=XPNPEP1	0	1	2.14856	2.1021	1	1	1	666	74.751	5.88	Not Found	High	High	High	Not Found
P15924	Desmoplakin OS=Homo sapiens GN=DSP PE=1 SV=3	0	1	1.60467	0.487635	1	1	1	2871	331.569	6.81	Not Found	Not Found	Not Found	High	Not Found
P07093-3	Isoform 3 of Glia-derived nexin OS=Homo sapiens GN=SERPINE2	0	1	1.5318	2.93399	1	1	1	409	45.238	9.22	Not Found	High	High	Not Found	Not Found
Q7Z2V1	Protein TNT OS=Homo sapiens GN=C16orf82 PE=2 SV=1	4.91369	1	0.825068	4.60829	1	2	1	217	23.097	6.92	High	High	High	High	High
P61254	60S ribosomal protein L26 OS=Homo sapiens GN=RPL26 PE=1 SV=1	2.95475	1	0.877456	5.51724	1	1	1	145	17.248	10.55	High	High	High	High	High
Q32MZ4	Leucine-rich repeat flightless-interacting protein 1 OS=Homo sapiens GN=LRRFIP1 PE=1 SV=2	2.68878	1	0.825649	0.866337	1	1	1	808	89.199	4.65	High	High	High	High	High
Q9BY32	Inosine triphosphate pyrophosphatase OS=Homo sapiens GN=ITPA PE=1 SV=2	2.5677	1	0.850165	7.21649	1	1	1	194	21.432	5.66	High	High	High	High	High
P55058	Phospholipid transfer protein OS=Homo sapiens GN=PLTP PE=1 SV=1	2.53505	1	0.827689	1.21704	1	1	1	493	54.705	7.01	High	High	High	High	High
Q14699	Raftlin OS=Homo sapiens GN=RFTN1 PE=1 SV=4	2.14232	1	0.903785	1.21107	1	1	1	578	63.106	5.67	Not Found	High	High	High	High
P20645	Cation-dependent mannose-6-phosphate receptor OS=Homo sapiens GN=M6PR PE=1 SV=1	2.01178	1	0.841638	2.16606	1	1	1	277	30.973	5.83	High	High	High	High	High
Q86Y22	Collagen alpha-1(XXIII) chain OS=Homo sapiens GN=COL23A1 PE=2 SV=1	1.95159	1	0.878769	1.11111	1	1	1	540	51.912	7.25	High	High	High	High	High
P05546	Heparin cofactor 2 OS=Homo sapiens GN=SERPIND1 PE=1 SV=3	1.92474	1	0.884057	1.2024	1	1	1	499	57.034	6.9	High	High	High	High	High
P05362	Intercellular adhesion molecule 1 OS=Homo sapiens GN=ICAM1 PE=1 SV=2	1.71471	1	0.846795	1.12782	1	1	1	532	57.789	7.99	High	High	High	High	High
P25685	DnaJ homolog subfamily B member 1 OS=Homo sapiens GN=DNAJB1 PE=1 SV=4	1.62936	1	0.87031	2.64706	1	1	1	340	38.02	8.63	Not Found	High	Not Found	High	High
Q13201	Multimerin-1 OS=Homo sapiens GN=MMRN1 PE=1 SV=3	0	1	0.880414	0.895765	1	1	1	1228	138.023	7.93	Not Found	High	High	High	High
Q9HDC9	Adipocyte plasma membrane-associated protein OS=Homo sapiens GN=APMAP PE=1 SV=2	0	1	0.869345	1.68269	1	1	1	416	46.451	6.16	High	Not Found	High	High	High
P00749	Urokinase-type plasminogen activator OS=Homo sapiens GN=PLAU PE=1 SV=2	0	1	0.855737	2.32019	1	1	1	431	48.476	8.41	High	High	High	High	High
Q6UXK5	Leucine-rich repeat neuronal protein 1 OS=Homo sapiens GN=LRRN1 PE=1 SV=1	0	1	0.840734	2.93296	1	1	1	716	80.665	6.15	Not Found	Not Found	Not Found	High	Not Found
Q9Y3U8	60S ribosomal protein L36 OS=Homo sapiens GN=RPL36 PE=1 SV=3	3.63656	1	1.146	9.52381	1	1	1	105	12.246	11.59	High	High	High	High	High
P36956-4	Isoform 4 of Sterol regulatory element-binding protein 1 OS=Homo sapiens GN=SREBF1	3.25559	1	1.06359	0.934579	1	1	1	1177	124.557	8.03	High	High	High	High	High
P02675	Fibrinogen beta chain OS=Homo sapiens GN=FGB PE=1 SV=2	3.24866	1	1.019	2.03666	1	1	1	491	55.892	8.27	High	High	High	High	High
P15735	Phosphorylase b kinase gamma catalytic chain, liver/testis isoform OS=Homo sapiens GN=PHKG2 PE=1 SV=1	3.23473	1	0.965372	3.94089	1	1	1	406	46.413	6.38	High	High	High	High	High
Q9HC35	Echinoderm microtubule-associated protein-like 4 OS=Homo sapiens GN=EML4 PE=1 SV=3	3.16224	1	1.09865	2.03874	1	1	1	981	108.848	6.4	Not Found	High	High	High	High
O76021	Ribosomal L1 domain-containing protein 1 OS=Homo sapiens GN=RSL1D1 PE=1 SV=3	3.1353	1	1.06758	2.44898	1	1	1	490	54.939	10.13	High	High	High	High	High
P84243	Histone H3.3 OS=Homo sapiens GN=H3F3A PE=1 SV=2	2.92421	1	1.09941	23.5294	1	1	1	136	15.319	11.27	High	High	High	High	High
P30086	Phosphatidylethanolamine-binding protein 1 OS=Homo sapiens GN=PEBP1 PE=1 SV=3	2.88726	1	0.978811	4.27807	1	1	1	187	21.044	7.53	High	High	High	High	High
O00161	Synaptosomal-associated protein 23 OS=Homo sapiens GN=SNAP23 PE=1 SV=1	2.86707	1	1.1975	3.31754	1	1	1	211	23.34	5.01	High	High	High	High	High
P53985	Monocarboxylate transporter 1 OS=Homo sapiens GN=SLC16A1 PE=1 SV=3	2.84495	1	1.3019	1.6	1	1	1	500	53.909	8.66	High	High	High	High	High
Q15012	Lysosomal-associated transmembrane protein 4A OS=Homo sapiens GN=LAPTM4A PE=1 SV=1	2.81636	1	1.26122	5.5794	1	1	1	233	26.783	6.49	High	High	High	High	High
O43493	Trans-Golgi network integral membrane protein 2 OS=Homo sapiens GN=TGOLN2 PE=1 SV=2	2.80055	1	1.22841	1.875	1	1	1	480	51.082	5.73	High	High	High	High	High
P14324	Farnesyl pyrophosphate synthase OS=Homo sapiens GN=FDPS PE=1 SV=4	2.7836	1	1.2395	2.14797	1	1	1	419	48.245	6.15	High	High	High	High	High
P61353	60S ribosomal protein L27 OS=Homo sapiens GN=RPL27 PE=1 SV=2	2.77894	1	1.19791	6.61765	1	1	1	136	15.788	10.56	High	High	High	High	High
P31153	S-adenosylmethionine synthase isoform type-2 OS=Homo sapiens GN=MAT2A PE=1 SV=1	2.73505	1	1.34969	1.77215	1	1	1	395	43.633	6.48	High	High	High	High	High
Q15233	Non-POU domain-containing octamer-binding protein OS=Homo sapiens GN=NONO PE=1 SV=4	2.71336	1	1.06318	1.4862	1	1	1	471	54.197	8.95	High	High	High	High	High
P46779-3	Isoform 3 of 60S ribosomal protein L28 OS=Homo sapiens GN=RPL28	2.69741	1	1.34746	4.14201	1	1	1	169	19.136	10.83	High	High	High	High	High
Q92743	Serine protease HTRA1 OS=Homo sapiens GN=HTRA1 PE=1 SV=1	2.64559	1	1.33068	2.5	1	1	1	480	51.255	7.83	Not Found	High	High	High	High
P22234-2	Isoform 2 of Multifunctional protein ADE2 OS=Homo sapiens GN=PAICS	2.6261	1	1.45002	1.85185	1	1	1	432	47.928	7.69	High	High	High	High	High
P62081	40S ribosomal protein S7 OS=Homo sapiens GN=RPS7 PE=1 SV=1	2.6046	1	1.28233	5.6701	1	1	1	194	22.113	10.1	High	High	High	High	High
Q9NR45	Sialic acid synthase OS=Homo sapiens GN=NANS PE=1 SV=2	2.58622	1	1.20045	1.94986	1	1	1	359	40.281	6.74	High	High	High	High	High
P14550	Alcohol dehydrogenase [NADP(+)] OS=Homo sapiens GN=AKR1A1 PE=1 SV=3	2.53247	1	0.925184	3.07692	1	1	1	325	36.55	6.79	High	High	High	High	High
Q5VYK3	Proteasome-associated protein ECM29 homolog OS=Homo sapiens GN=ECM29 PE=1 SV=2	2.47838	1	1.24481	1.19241	1	1	1	1845	204.16	7.12	Not Found	High	High	High	High
P51693-2	Isoform 2 of Amyloid-like protein 1 OS=Homo sapiens GN=APLP1	2.46103	1	1.35566	2.91859	1	1	1	651	72.202	5.8	Not Found	Not Found	Not Found	High	High
P62277	40S ribosomal protein S13 OS=Homo sapiens GN=RPS13 PE=1 SV=2	2.432	1	1.36311	4.63576	1	1	1	151	17.212	10.54	High	High	High	High	High
P02760	Protein AMBP OS=Homo sapiens GN=AMBP PE=1 SV=1	2.38217	1	1.1821	1.98864	1	1	1	352	38.974	6.25	High	High	High	High	High
O75882	Attractin OS=Homo sapiens GN=ATRN PE=1 SV=2	2.37923	1	1.20993	0.69979	1	1	1	1429	158.432	7.31	High	High	High	High	High
Q7Z6K1	THAP domain-containing protein 5 OS=Homo sapiens GN=THAP5 PE=1 SV=2	2.36888	1	0.946154	1.77215	1	1	1	395	45.388	6.71	High	High	High	High	High
sp	Creatine kinase M-type OS=Homo sapiens GN=CKM PE=1 SV=2	2.36297	1	1.05854	1.5748	1	1	1	381	43.074	7.25	High	High	High	High	High
O43143	Putative pre-mRNA-splicing factor ATP-dependent RNA helicase DHX15 OS=Homo sapiens GN=DHX15 PE=1 SV=2	2.32771	1	0.977572	0.754717	1	1	1	795	90.875	7.46	High	High	High	High	High
Q2M389	WASH complex subunit 7 OS=Homo sapiens GN=KIAA1033 PE=1 SV=2	2.29491	1	1.3083	0.511509	1	1	1	1173	136.316	7.44	High	High	High	High	High
Q9NXU5	ADP-ribosylation factor-like protein 15 OS=Homo sapiens GN=ARL15 PE=1 SV=1	2.29078	1	0.931072	2.94118	1	1	1	204	22.862	5.63	High	High	High	High	High
P01009	Alpha-1-antitrypsin OS=Homo sapiens GN=SERPINA1 PE=1 SV=3	2.28408	1	1.36512	1.43541	1	1	1	418	46.707	5.59	High	High	High	High	High
P14923	Junction plakoglobin OS=Homo sapiens GN=JUP PE=1 SV=3	2.25288	1	1.39979	0.939597	1	1	1	745	81.693	6.14	High	High	High	High	High
Q9HCK1	DBF4-type zinc finger-containing protein 2 OS=Homo sapiens GN=ZDBF2 PE=1 SV=3	2.11427	1	1.2543	0.254885	1	1	1	2354	265.453	6.16	High	High	High	High	High
Q96RQ1	Endoplasmic reticulum-Golgi intermediate compartment protein 2 OS=Homo sapiens GN=ERGIC2 PE=1 SV=2	2.10192	1	0.921906	1.59151	1	1	1	377	42.521	6.77	High	High	High	High	High
Q99732	Lipopolysaccharide-induced tumor necrosis factor-alpha factor OS=Homo sapiens GN=LITAF PE=1 SV=2	2.10171	1	1.18072	4.34783	1	1	1	161	17.095	6.44	High	High	High	High	High
A6NEF3	Putative golgin subfamily A member 6-like protein 4 OS=Homo sapiens GN=GOLGA6L4 PE=5 SV=3	2.05567	1	0.923724	2.09059	1	1	1	574	67.522	4.79	High	High	High	High	High
Q5VT06	Centrosome-associated protein 350 OS=Homo sapiens GN=CEP350 PE=1 SV=1	1.96664	1	1.37366	0.192493	1	1	1	3117	350.716	6.33	High	High	High	High	High
P61927	60S ribosomal protein L37 OS=Homo sapiens GN=RPL37 PE=1 SV=2	1.96588	1	0.935168	7.21649	1	1	1	97	11.071	11.74	High	High	High	High	High
Q15700-2	Isoform 2 of Disks large homolog 2 OS=Homo sapiens GN=DLG2	1.96468	1	0.959398	0.615385	1	1	1	975	109.303	6.06	High	High	High	High	High
Q9BZQ8	Protein Niban OS=Homo sapiens GN=FAM129A PE=1 SV=1	1.96258	1	1.45223	1.07759	1	1	1	928	103.07	4.78	High	High	High	High	High
P06730-2	Isoform 2 of Eukaryotic translation initiation factor 4E OS=Homo sapiens GN=EIF4E	1.86572	1	1.18822	2.82258	1	1	1	248	28.76	6.42	High	High	High	High	High
Q9UJW0-3	Isoform 3 of Dynactin subunit 4 OS=Homo sapiens GN=DCTN4	1.80441	1	1.06737	1.49893	1	1	1	467	53.118	7.39	High	High	High	High	High
P05154	Plasma serine protease inhibitor OS=Homo sapiens GN=SERPINA5 PE=1 SV=3	1.73686	1	0.921181	1.47783	1	1	1	406	45.646	9.26	High	High	High	High	High
O75165	DnaJ homolog subfamily C member 13 OS=Homo sapiens GN=DNAJC13 PE=1 SV=5	0	1	1.20475	1.07	1	1	1	2243	254.252	6.74	High	High	High	High	High
P22102	Trifunctional purine biosynthetic protein adenosine-3 OS=Homo sapiens GN=GART PE=1 SV=1	0	1	1.1986	1.28713	1	1	1	1010	107.699	6.7	Not Found	Not Found	Not Found	High	Not Found
Q3MJ13	WD repeat-containing protein 72 OS=Homo sapiens GN=WDR72 PE=2 SV=2	0	1	1.05149	0.544465	1	1	1	1102	123.345	6.67	High	High	High	High	High
Q02790	Peptidyl-prolyl cis-trans isomerase FKBP4 OS=Homo sapiens GN=FKBP4 PE=1 SV=3	0	1	0.937794	1.30719	1	1	1	459	51.772	5.43	High	High	High	High	High
O95352	Ubiquitin-like modifier-activating enzyme ATG7 OS=Homo sapiens GN=ATG7 PE=1 SV=1	0	1	1.43109	2.13371	1	1	1	703	77.909	6.24	Not Found	High	Not Found	High	Not Found
P47914	60S ribosomal protein L29 OS=Homo sapiens GN=RPL29 PE=1 SV=2	0	1	1.27778	5.03145	1	1	1	159	17.741	11.66	Not Found	High	High	High	High
Q9H8M2	Bromodomain-containing protein 9 OS=Homo sapiens GN=BRD9 PE=1 SV=2	0	1	1.20866	1.17253	1	1	1	597	66.958	6.19	High	High	Not Found	High	High
Q5BJH2	Transmembrane protein 128 OS=Homo sapiens GN=TMEM128 PE=2 SV=1	0	1	0.990124	13.9394	1	1	1	165	18.81	6.76	High	High	High	High	High
P55268	Laminin subunit beta-2 OS=Homo sapiens GN=LAMB2 PE=1 SV=2	0	1	1.00652	0.889878	1	1	1	1798	195.854	6.52	High	High	High	High	High
Q6P3R8	Serine/threonine-protein kinase Nek5 OS=Homo sapiens GN=NEK5 PE=1 SV=1	0	1	1.08751	0.847458	1	1	1	708	81.393	8.87	Not Found	Not Found	Not Found	High	Not Found
Q96QK1	Vacuolar protein sorting-associated protein 35 OS=Homo sapiens GN=VPS35 PE=1 SV=2	0	1	1.21439	2.01005	1	1	1	796	91.649	5.49	Not Found	Not Found	High	High	High
Q9Y6X2	E3 SUMO-protein ligase PIAS3 OS=Homo sapiens GN=PIAS3 PE=1 SV=2	0	1	0.917574	0.955414	1	1	1	628	67.974	7.69	Not Found	Not Found	Not Found	High	Not Found

## Sheet: UC EVs
Accession	Description	Score Sequest HT	# Peptides Sequest HT	Sum PEP Score	Coverage	# Peptides	# PSMs	# Unique Peptides	# AAs	MW [kDa]	calc. pI	Found in Sample #1	Found in Sample #2	Found in Sample #3
sp	Albumin	2981.29	97	921.777	90.2801	97	999	90	607	69.2	6.18	High	High	High
P98160	Basement membrane-specific heparan sulfate proteoglycan core protein [OS=Homo sapiens]	2189.59	207	1803.99	64.8144	207	608	207	4391	468.5	6.51	High	High	High
P02751	fibronectin [OS=Homo sapiens]	2130.41	139	1358.59	67.3512	139	612	3	2386	262.5	5.71	Not Found	Not Found	High
P02751-15	Isoform 15 of Fibronectin [OS=Homo sapiens]	2084.96	137	1336.01	65.2402	137	602	1	2477	272.2	5.5	Not Found	Not Found	High
Q08380	Galectin-3-binding protein [OS=Homo sapiens]	1290.59	41	411.016	63.5897	41	379	41	585	65.3	5.27	High	High	High
Q00610-1	Clathrin heavy chain 1 [OS=Homo sapiens]	1083.58	113	756.416	77.3134	113	324	113	1675	191.5	5.69	High	High	High
O00468-6	Isoform 6 of Agrin [OS=Homo sapiens]	905.12	92	655.616	56.4303	92	266	92	2045	214.7	6.4	High	High	High
P21333	Filamin-A [OS=Homo sapiens]	890.48	130	759.494	61.8814	130	290	120	2647	280.6	6.06	High	High	High
P49327	Fatty acid synthase [OS=Homo sapiens]	868.68	124	740.351	62.6444	124	274	124	2511	273.3	6.44	High	High	High
P60709	Actin, cytoplasmic 1 [OS=Homo sapiens]	833.07	38	363.206	85.6	38	291	13	375	41.7	5.48	High	High	High
P35579-1	Myosin-9 [OS=Homo sapiens]	790.01	124	717.567	59.8469	124	250	124	1960	226.4	5.6	High	High	High
P07437	tubulin beta chain [OS=Homo sapiens]	725.38	37	338.876	76.8018	37	214	6	444	49.6	4.89	High	High	High
P68371	Tubulin beta-4B chain [OS=Homo sapiens]	678.33	37	332.034	76.6292	37	203	2	445	49.8	4.89	High	High	High
Q99715-1	Collagen alpha-1(XII) chain [OS=Homo sapiens]	617.79	128	644.457	48.9389	128	210	128	3063	332.9	5.53	High	High	High
P14618	Pyruvate kinase PKM [OS=Homo sapiens]	615.36	50	336.882	83.2392	50	180	50	531	57.9	7.84	High	High	High
Q13885	Tubulin beta-2A chain [OS=Homo sapiens]	586.34	34	279.175	76.6292	34	177	2	445	49.9	4.89	High	High	High
P55072	Transitional endoplasmic reticulum ATPase [OS=Homo sapiens]	582.2	69	429.105	78.1638	69	170	69	806	89.3	5.26	High	High	High
Q9BVA1	Tubulin beta-2B chain [OS=Homo sapiens]	579.59	33	277.763	76.6292	33	175	1	445	49.9	4.89	Not Found	Not Found	High
Q14204	Cytoplasmic dynein 1 heavy chain 1 [OS=Homo sapiens]	575.27	132	626.878	38.7215	132	197	132	4646	532.1	6.4	High	High	High
P04350	Tubulin beta-4A chain [OS=Homo sapiens]	500.83	29	234.96	67.7928	29	157	2	444	49.6	4.88	High	High	High
O75369-1	Filamin-B [OS=Homo sapiens]	468.31	85	396.752	43.6972	85	165	73	2602	278	5.73	High	High	High
P04406-1	glyceraldehyde-3-phosphate dehydrogenase [OS=Homo sapiens]	454.56	32	241.31	90.4478	32	127	32	335	36	8.46	High	High	High
P68032	Actin, alpha cardiac muscle 1 [OS=Homo sapiens]	449.01	25	183.91	38.4615	25	200	4	377	42	5.39	High	High	High
sp		431.53	12	104.17	54.9784	12	146	12	231	24.4	7.18	High	High	High
Q71U36	tubulin alpha-1A chain [OS=Homo sapiens]	429.38	35	305.353	72.5055	35	126	1	451	50.1	5.06	Not Found	Not Found	High
Q9BQE3	Tubulin alpha-1C chain [OS=Homo sapiens]	415.71	35	301.636	72.8285	35	125	2	449	49.9	5.1	High	High	High
P07996	thrombospondin-1 [OS=Homo sapiens]	388.42	57	336.021	44.9573	57	134	54	1170	129.3	4.94	High	High	High
Q13509	tubulin beta-3 chain [OS=Homo sapiens]	385.65	24	206.197	61.7778	24	121	5	450	50.4	4.93	Not Found	Not Found	High
Q9Y4K0	Lysyl oxidase homolog 2 [OS=Homo sapiens]	382.98	39	285.504	53.3592	39	116	39	774	86.7	6.38	High	High	High
P11142-1	Heat shock cognate 71 kDa protein [OS=Homo sapiens]	330.66	38	219.996	59.7523	38	108	30	646	70.9	5.52	High	High	High
P35555	Fibrillin-1 [OS=Homo sapiens]	317.44	67	381.821	32.6715	67	110	64	2871	312	4.93	High	High	High
P68366	Tubulin alpha-4A chain [OS=Homo sapiens]	315.42	27	232.258	59.8214	27	94	5	448	49.9	5.06	High	High	High
O15230	Laminin subunit alpha-5 [OS=Homo sapiens]	280.51	68	348.717	26.8471	68	92	68	3695	399.5	7.02	High	High	High
P08670	Vimentin [OS=Homo sapiens]	277.51	40	209.729	61.8026	40	91	38	466	53.6	5.12	High	High	High
P13639	Elongation factor 2 [OS=Homo sapiens]	266.06	44	230.064	64.1026	44	90	43	858	95.3	6.83	High	High	High
P04264	Keratin, type II cytoskeletal 1 [OS=Homo sapiens]	265.34	35	171.162	49.2236	35	87	29	644	66	8.12	High	High	High
Q15149-1	plectin [OS=Homo sapiens]	257.51	60	208.27	13.3646	60	101	60	4684	531.5	5.96	High	High	High
P07355-2	Isoform 2 of Annexin A2 [OS=Homo sapiens]	243.87	30	178.968	74.2297	30	76	30	357	40.4	8.37	High	High	High
Q6S8J3	POTE ankyrin domain family member E [OS=Homo sapiens]	242.65	11	94.166	11.4419	11	88	1	1075	121.3	6.2	Not Found	Not Found	High
P11047	Laminin subunit gamma-1 [OS=Homo sapiens]	239.78	44	286.845	38.5954	44	75	44	1609	177.5	5.12	High	High	High
Q9BUF5	Tubulin beta-6 chain [OS=Homo sapiens]	229.23	23	136.658	61.6592	23	84	11	446	49.8	4.88	High	High	High
P98095-2	Isoform 2 of Fibulin-2 [OS=Homo sapiens]	218.5	31	182.042	34.4435	31	69	31	1231	131.8	4.86	High	High	High
sp	Serum albumin [OS=Homo sapiens]	213.85	15	59.423	22.0033	15	95	8	609	69.3	6.28	Not Found	High	Not Found
P08238	Heat shock protein HSP 90-beta [OS=Homo sapiens]	204.83	38	156.272	53.1768	38	80	22	724	83.2	5.03	High	High	High
P04075-2	Isoform 2 of Fructose-bisphosphate aldolase A [OS=Homo sapiens]	203.76	26	143.784	56.6986	26	65	23	418	45.2	8.25	High	High	High
P63244	Receptor of activated protein C kinase 1 [OS=Homo sapiens]	198.87	21	138.105	79.8107	21	61	21	317	35.1	7.69	High	High	High
P53396-2	Isoform 2 of ATP-citrate synthase [OS=Homo sapiens]	198.41	37	162.597	44.4546	37	68	37	1091	119.7	7.33	High	High	High
P16403	Histone H1.2 [OS=Homo sapiens]	189.33	17	137.89	50.2347	17	66	3	213	21.4	10.93	High	High	High
P10412	Histone H1.4 [OS=Homo sapiens]	179.21	17	119.209	47.032	17	62	2	219	21.9	11.03	Not Found	Not Found	High
P16402	Histone H1.3 [OS=Homo sapiens]	177.8	17	122.886	45.2489	17	63	3	221	22.3	11.02	High	Not Found	High
Q14764	major vault protein [OS=Homo sapiens]	177.63	35	154.993	53.8634	35	57	35	893	99.3	5.48	High	High	High
P68104	Elongation factor 1-alpha 1 [OS=Homo sapiens]	177.03	22	119.18	67.7489	22	56	22	462	50.1	9.01	High	High	High
P05556-1	Integrin beta-1 [OS=Homo sapiens]	162.21	24	133.945	36.5915	24	55	24	798	88.4	5.39	High	High	High
P78527	DNA-dependent protein kinase catalytic subunit [OS=Homo sapiens]	157.86	53	221.098	17.1027	53	60	53	4128	468.8	7.12	High	High	High
P07942	Laminin subunit beta-1 [OS=Homo sapiens]	157.64	39	205.494	28.4994	39	51	39	1786	197.9	4.94	High	High	High
P13645	Keratin, type I cytoskeletal 10 [OS=Homo sapiens]	156.62	27	111.951	48.6301	27	56	23	584	58.8	5.21	High	High	High
P06733-1	alpha-enolase [OS=Homo sapiens]	151.62	24	123.032	58.9862	24	53	24	434	47.1	7.39	High	High	High
P62241	40S ribosomal protein S8 [OS=Homo sapiens]	151.51	20	111.915	59.1346	20	56	20	208	24.2	10.32	High	High	High
P07900-2	Isoform 2 of Heat shock protein HSP 90-alpha [OS=Homo sapiens]	151.48	33	141.374	38.993	33	58	19	854	98.1	5.16	High	High	High
P50990	T-complex protein 1 subunit theta [OS=Homo sapiens]	147.26	26	113.705	52.5547	26	50	26	548	59.6	5.6	High	High	High
P62701	40S ribosomal protein S4, X isoform [OS=Homo sapiens]	146.34	25	109.842	77.5665	25	55	16	263	29.6	10.15	High	High	High
P61247	40S ribosomal protein S3a [OS=Homo sapiens]	144.84	20	109.341	66.2879	20	54	20	264	29.9	9.73	High	High	High
Q9Y490	Talin-1 [OS=Homo sapiens]	144.69	35	149.927	20.1102	35	52	35	2541	269.6	6.07	High	High	High
Q15582	Transforming growth factor-beta-induced protein ig-h3 [OS=Homo sapiens]	141.91	27	104.155	49.3411	27	55	27	683	74.6	7.71	High	High	High
P23396-1	40S ribosomal protein S3 [OS=Homo sapiens]	139.25	21	82.512	72.8395	21	53	21	243	26.7	9.66	High	High	High
P36578	60S ribosomal protein L4 [OS=Homo sapiens]	137.85	26	150.28	59.0164	26	53	26	427	47.7	11.06	High	High	High
P78371-1	T-complex protein 1 subunit beta [OS=Homo sapiens]	137.82	27	154.615	64.486	27	43	27	535	57.5	6.46	High	High	High
P60842	Eukaryotic initiation factor 4A-I [OS=Homo sapiens]	137.22	16	115.564	49.5074	16	41	14	406	46.1	5.48	High	High	High
P16401	Histone H1.5 [OS=Homo sapiens]	133.87	16	93.707	43.8053	16	50	11	226	22.6	10.92	High	High	High
O43854-1	EGF-like repeat and discoidin I-like domain-containing protein 3 [OS=Homo sapiens]	129.33	22	118.402	55.8333	22	47	22	480	53.7	7.28	High	High	High
P27708	CAD protein [OS=Homo sapiens]	127.91	35	157.281	24.1348	35	40	35	2225	242.8	6.46	High	High	High
P67809	Nuclease-sensitive element-binding protein 1 [OS=Homo sapiens]	127.47	14	89.973	48.1481	14	36	8	324	35.9	9.88	High	High	High
P35556	Fibrillin-2 [OS=Homo sapiens]	126.51	40	180.174	16.7582	40	49	37	2912	314.6	4.86	High	High	High
Q08431	Lactadherin [OS=Homo sapiens]	125.48	17	88.918	52.7132	17	40	17	387	43.1	8.15	High	High	High
P00338-3	Isoform 3 of L-lactate dehydrogenase A chain [OS=Homo sapiens]	123	27	109.12	78.9474	27	45	25	361	39.8	8.43	High	High	High
P17987	T-complex protein 1 subunit alpha [OS=Homo sapiens]	119.76	21	103.773	48.741	21	39	21	556	60.3	6.11	High	High	High
P60900	Proteasome subunit alpha type-6 [OS=Homo sapiens]	119.58	14	73.786	67.0732	14	39	14	246	27.4	6.76	High	High	High
P15880	40S ribosomal protein S2 [OS=Homo sapiens]	118.31	17	97.779	50.8532	17	46	17	293	31.3	10.24	High	High	High
Q16555-1	Dihydropyrimidinase-related protein 2 [OS=Homo sapiens]	116.28	18	104.865	51.7483	18	35	18	572	62.3	6.38	High	High	High
P49368-1	T-complex protein 1 subunit gamma [OS=Homo sapiens]	113.73	26	108.581	55.7798	26	45	26	545	60.5	6.49	High	High	High
Q02539	Histone H1.1 [OS=Homo sapiens]	113.19	10	93.773	36.7442	10	33	2	215	21.8	10.99	Not Found	High	High
Q13200	26S proteasome non-ATPase regulatory subunit 2 [OS=Homo sapiens]	111.36	21	106.165	34.8018	21	36	21	908	100.1	5.2	High	High	High
P35442	Thrombospondin-2 [OS=Homo sapiens]	109.69	29	133.767	31.9113	29	40	26	1172	129.9	4.83	High	High	High
P35908	Keratin, type II cytoskeletal 2 epidermal [OS=Homo sapiens]	109.13	22	92.834	43.036	22	38	17	639	65.4	8	High	High	High
O43707	Alpha-actinin-4 [OS=Homo sapiens]	107.69	27	111.913	39.6268	27	41	16	911	104.8	5.44	High	High	High
P35527	Keratin, type I cytoskeletal 9 [OS=Homo sapiens]	105.91	20	87.704	48.3146	20	37	19	623	62	5.24	High	High	High
P13010	X-ray repair cross-complementing protein 5 [OS=Homo sapiens]	102.45	22	125.637	47.6776	22	33	22	732	82.7	5.81	High	High	High
P46976-2	Isoform GN-1 of Glycogenin-1 [OS=Homo sapiens]	102.32	14	101.978	43.8438	14	28	14	333	37.5	5.4	High	High	High
P46777	60S ribosomal protein L5 [OS=Homo sapiens]	98.54	16	80.895	46.4646	16	46	16	297	34.3	9.72	High	High	High
P62805	histone H4 [OS=Homo sapiens]	97.53	10	54.748	57.2816	10	36	10	103	11.4	11.36	High	High	High
P10124	Serglycin [OS=Homo sapiens]	97.27	11	59.508	44.3038	11	34	11	158	17.6	4.96	High	High	High
P12814-4	Isoform 4 of Alpha-actinin-1 [OS=Homo sapiens]	97.07	23	97.759	31.2903	23	33	13	930	107.1	5.58	High	High	High
P39023	60S ribosomal protein L3 [OS=Homo sapiens]	95.94	20	79.331	51.861	20	41	20	403	46.1	10.18	High	High	High
P62753	40S RIBOSOMAL PROTEIN S6 [OS=Homo sapiens]	94.62	13	86.952	45.3815	13	30	13	249	28.7	10.84	High	High	High
P11021	78 kDa glucose-regulated protein [OS=Homo sapiens]	94.58	21	85.734	34.0979	21	32	18	654	72.3	5.16	High	High	High
P0DMV8	heat shock 70 kDa protein 1A [OS=Homo sapiens]	91.95	18	66.307	25.897	18	38	11	641	70	5.66	High	High	High
Q08211	Atp-dependent rna helicase a [OS=Homo sapiens]	90.23	20	92.283	20.4724	20	32	20	1270	140.9	6.84	High	High	High
P62979	Ubiquitin-40S ribosomal protein S27a [OS=Homo sapiens]	87.32	10	68.618	60.8974	10	29	10	156	18	9.64	High	High	High
P18124	60S ribosomal protein L7 [OS=Homo sapiens]	86.68	15	74.035	47.9839	15	28	15	248	29.2	10.65	High	High	High
P24821	Tenascin [OS=Homo sapiens]	84.33	24	110.392	17.2649	24	26	24	2201	240.7	4.89	Not Found	Not Found	High
P62280	40S ribosomal protein S11 [OS=Homo sapiens]	84.27	15	59.591	64.557	15	32	15	158	18.4	10.3	High	High	High
P10909-2	Isoform 2 of Clusterin [OS=Homo sapiens]	83.81	13	67.215	25.5489	13	31	13	501	57.8	6.68	High	High	High
Q14315	Filamin-C [OS=Homo sapiens]	83.2	23	83.965	8.91743	23	37	14	2725	290.8	5.97	High	Not Found	High
P00558	phosphoglycerate kinase 1 [OS=Homo sapiens]	81.41	17	74.058	50.5995	17	31	17	417	44.6	8.1	High	High	High
P35052	Glypican-1 [OS=Homo sapiens]	80.82	15	76.589	36.7384	15	23	15	558	61.6	7.3	High	High	High
P01023	alpha-2-macroglobulin [OS=Homo sapiens]	80.18	9	30.906	5.29172	9	42	7	1474	163.2	6.46	High	High	High
P17980	26S protease regulatory subunit 6A [OS=Homo sapiens]	78.5	16	78.398	46.9248	16	27	16	439	49.2	5.24	High	High	High
P62333	26S protease regulatory subunit 10B [OS=Homo sapiens]	77.82	14	67.11	40.3599	14	26	14	389	44.1	7.49	High	High	High
P48643	T-complex protein 1 subunit epsilon [OS=Homo sapiens]	77.44	22	87.021	49.9076	22	36	21	541	59.6	5.66	High	High	High
P08865	40S ribosomal protein SA [OS=Homo sapiens]	77.41	11	57.94	52.8814	11	20	11	295	32.8	4.87	High	High	High
P08133-1	annexin A6 [OS=Homo sapiens]	76.66	22	70.653	37.2957	22	33	22	673	75.8	5.6	High	High	High
Q5T4S7-2	Isoform 2 of E3 ubiquitin-protein ligase UBR4 [OS=Homo sapiens]	76.6	24	102.733	7.51345	24	29	24	5204	575.6	6.01	High	High	High
P62917	60S ribosomal protein L8 [OS=Homo sapiens]	75.52	14	66.889	55.2529	14	27	14	257	28	11.03	High	High	High
P0C0S8	histone H2A type 1 [OS=Homo sapiens]	75.43	7	46.221	57.6923	7	28	1	130	14.1	10.9	High	High	High
P50991	T-complex protein 1 subunit delta [OS=Homo sapiens]	75.1	19	79.325	46.0111	19	30	18	539	57.9	7.83	High	High	High
P14868	Aspartate--tRNA ligase, cytoplasmic [OS=Homo sapiens]	74.49	18	64.957	43.3134	18	28	18	501	57.1	6.55	High	High	High
P06748	Nucleophosmin [OS=Homo sapiens]	74.17	13	73.334	41.4966	13	29	13	294	32.6	4.78	High	High	High
P05997	Collagen alpha-2(V) chain [OS=Homo sapiens]	73.27	12	65.628	12.942	12	20	12	1499	144.8	6.46	High	High	High
P35998	26S protease regulatory subunit 7 [OS=Homo sapiens]	71.32	15	76.244	45.0346	15	24	15	433	48.6	5.95	High	High	High
P29401-2	Isoform 2 of Transketolase [OS=Homo sapiens]	71.18	12	60.459	27.2583	12	22	12	631	68.8	7.52	High	High	High
P19338	Nucleolin [OS=Homo sapiens]	70.74	14	45.369	23.662	14	28	14	710	76.6	4.7	High	High	High
Q99832	T-complex protein 1 subunit eta [OS=Homo sapiens]	69.6	14	70.16	39.9632	14	22	14	543	59.3	7.65	High	High	High
Q6FI13	Histone H2A type 2-A [OS=Homo sapiens]	69.09	7	44.089	57.6923	7	27	1	130	14.1	10.9	High	Not Found	High
P09651-1	Heterogeneous nuclear ribonucleoprotein A1 [OS=Homo sapiens]	68.12	12	62.63	36.828	12	25	11	372	38.7	9.13	High	High	High
P60660	Myosin light polypeptide 6 [OS=Homo sapiens]	67.53	8	49.862	53.6424	8	24	8	151	16.9	4.65	High	High	High
P28074-1	proteasome subunit beta type-5 [OS=Homo sapiens]	67.13	11	54.427	49.8099	11	23	11	263	28.5	6.92	High	High	High
P20618	proteasome subunit beta type-1 [OS=Homo sapiens]	66.93	9	56.384	43.1535	9	23	9	241	26.5	8.13	High	High	High
P08572	Collagen alpha-2(IV) chain [OS=Homo sapiens]	65.84	11	73.672	10.222	11	19	11	1712	167.4	8.66	High	High	High
P26006	Integrin alpha-3 [OS=Homo sapiens]	65.37	16	71.488	18.9343	16	26	16	1051	116.5	6.77	High	High	High
P31431-1	syndecan-4 [OS=Homo sapiens]	65.23	6	38.365	25.2525	6	21	6	198	21.6	4.5	High	High	High
Q92626	peroxidasin homolog [OS=Homo sapiens]	65.07	16	62.03	14.9425	16	22	16	1479	165.2	7.17	High	High	High
Q12841	Follistatin-related protein 1 [OS=Homo sapiens]	64.24	13	72.788	41.5584	13	25	13	308	35	5.52	High	High	High
P12956	X-ray repair cross-complementing protein 6 [OS=Homo sapiens]	63.41	16	70.983	35.468	16	22	16	609	69.8	6.64	High	High	High
P62826	GTP-binding nuclear protein RAN [OS=Homo sapiens]	62.98	11	37.852	38.4259	11	24	11	216	24.4	7.49	High	High	High
Q07954	prolow-density lipoprotein receptor-related protein 1 [OS=Homo sapiens]	62.97	18	77.938	5.58979	18	19	18	4544	504.3	5.39	Not Found	High	High
Q6UXH8-1	Collagen and calcium-binding EGF domain-containing protein 1 [OS=Homo sapiens]	62.55	10	52.296	30.2956	10	24	10	406	44.1	7.58	High	High	High
P62249	40S ribosomal protein S16 [OS=Homo sapiens]	61.24	12	41.656	60.274	12	27	12	146	16.4	10.21	High	High	High
Q5QNW6-2	Isoform 2 of Histone H2B type 2-F [OS=Homo sapiens]	60.3	10	32.546	57.4627	10	31	2	134	14.8	10.35	High	High	High
P22090	40S ribosomal protein S4, Y isoform 1 [OS=Homo sapiens]	60.15	12	47.873	42.9658	12	24	3	263	29.4	10.24	High	Not Found	High
P28066-1	Proteasome subunit alpha type-5 [OS=Homo sapiens]	59.52	10	51.178	49.3776	10	18	10	241	26.4	4.79	High	High	High
P55060-1	Exportin-2 [OS=Homo sapiens]	59.43	15	81.964	23.069	15	20	15	971	110.3	5.77	High	High	High
P27635	60S ribosomal protein L10 [OS=Homo sapiens]	59.13	13	46.281	56.0748	13	24	13	214	24.6	10.08	High	High	High
P40227-1	T-complex protein 1 subunit zeta [OS=Homo sapiens]	59.08	15	59.453	35.0282	15	22	15	531	58	6.68	High	High	High
Q02878	60S ribosomal protein L6 [OS=Homo sapiens]	58	17	53.694	45.4861	17	30	17	288	32.7	10.58	High	High	High
P02452	Collagen alpha-1(I) chain [OS=Homo sapiens]	57.56	12	59.149	9.28962	12	22	12	1464	138.9	5.8	High	High	High
Q15393-1	Splicing factor 3B subunit 3 [OS=Homo sapiens]	57.5	14	56.639	15.53	14	25	14	1217	135.5	5.26	High	High	High
P26641-2	Isoform 2 of Elongation factor 1-gamma [OS=Homo sapiens]	57.47	16	53.461	29.5688	16	28	16	487	56.1	7.72	High	High	High
Q6UVK1	Chondroitin sulfate proteoglycan 4 [OS=Homo sapiens]	57.06	15	74.265	9.60379	15	17	15	2322	250.4	5.47	Not Found	High	High
sp		56.23	10	42.182	75	10	26	10	164	17.9	7.81	High	High	High
P50914	60S ribosomal protein L14 [OS=Homo sapiens]	56.1	10	42.135	48.3721	10	24	10	215	23.4	10.93	High	High	High
P09382	Galectin-1 [OS=Homo sapiens]	55.98	9	52.221	62.963	9	21	9	135	14.7	5.5	High	High	High
P04792	Heat shock protein beta-1 [OS=Homo sapiens]	55.25	10	45.472	67.3171	10	18	10	205	22.8	6.4	High	High	High
P14625	Endoplasmin [OS=Homo sapiens]	55.16	13	63.831	19.0535	13	21	11	803	92.4	4.84	High	High	High
Q07020	60S ribosomal protein L18 [OS=Homo sapiens]	54.22	6	31.642	29.2553	6	17	6	188	21.6	11.72	High	High	High
P62266	40S ribosomal protein S23 [OS=Homo sapiens]	54.19	10	41.506	49.6503	10	18	10	143	15.8	10.49	High	High	High
Q14152	Eukaryotic translation initiation factor 3 subunit A [OS=Homo sapiens]	54.07	18	50.18	13.5311	18	23	18	1382	166.5	6.79	High	High	High
P07237	Protein disulfide-isomerase [OS=Homo sapiens]	53.81	15	67.626	35.2362	15	22	15	508	57.1	4.87	High	High	High
P07814	Bifunctional glutamate/proline--tRNA ligase [OS=Homo sapiens]	52.83	15	53.193	14.1534	15	19	15	1512	170.5	7.33	High	High	High
P23528	Cofilin-1 [OS=Homo sapiens]	52.83	11	51.893	62.0482	11	18	10	166	18.5	8.09	High	High	High
P84098	60S ribosomal protein L19 [OS=Homo sapiens]	52.25	10	41.892	34.6939	10	19	10	196	23.5	11.47	High	High	High
Q9GZM7-1	Tubulointerstitial nephritis antigen-like [OS=Homo sapiens]	52.09	12	77.888	35.546	12	18	12	467	52.4	6.99	High	Not Found	High
P46776	60S ribosomal protein L27a [OS=Homo sapiens]	51.7	8	37.421	40.5405	8	19	8	148	16.6	11	High	High	High
B5ME19	eukaryotic translation initiation factor 3 subunit C-like protein [OS=Homo sapiens]	51.11	14	53.777	18.5996	14	18	14	914	105.4	5.64	High	High	High
P43686	26S protease regulatory subunit 6B [OS=Homo sapiens]	51.01	11	61.37	36.8421	11	14	11	418	47.3	5.21	Not Found	High	High
P25787	Proteasome subunit alpha type-2 [OS=Homo sapiens]	50.55	9	46.501	44.8718	9	18	9	234	25.9	7.43	High	High	High
P35613	Basigin [OS=Homo sapiens]	50.31	6	40.78	25.974	6	15	6	385	42.2	5.66	High	High	High
Q02543	60S ribosomal protein L18a [OS=Homo sapiens]	50.16	11	38.97	53.4091	11	21	11	176	20.7	10.71	High	High	High
P61163	Alpha-centractin [OS=Homo sapiens]	49.88	10	38.152	37.5	10	18	9	376	42.6	6.64	High	High	High
P29966	Myristoylated alanine-rich C-kinase substrate [OS=Homo sapiens]	49.41	8	49.302	37.0482	8	13	8	332	31.5	4.45	High	High	High
P20742	Pregnancy zone protein [OS=Homo sapiens]	49.26	3	20.623	2.2942	3	24	1	1482	163.8	6.38	High	High	High
P62269	40S ribosomal protein S18 [OS=Homo sapiens]	49.15	11	36.159	54.6053	11	19	11	152	17.7	10.99	High	High	High
P62195-1	26S protease regulatory subunit 8 [OS=Homo sapiens]	48.6	10	47.081	34.9754	10	14	10	406	45.6	7.55	High	High	High
P61978-2	Isoform 2 of Heterogeneous nuclear ribonucleoprotein K [OS=Homo sapiens]	48.39	12	50.275	32.5431	12	16	12	464	51	5.33	High	High	High
P23527	Histone H2B type 1-O [OS=Homo sapiens]	47.79	10	30.162	61.1111	10	27	2	126	13.9	10.32	High	High	High
P53621-2	Isoform 2 of Coatomer subunit alpha [OS=Homo sapiens]	47.1	15	55.546	16.2206	15	17	15	1233	139.2	7.59	High	Not Found	High
P69905	Hemoglobin subunit alpha [OS=Homo sapiens]	46.88	5	29.922	35.9155	5	19	5	142	15.2	8.68	High	High	High
P21926	CD9 antigen [OS=Homo sapiens]	46.87	5	21.556	23.2456	5	13	5	228	25.4	7.15	High	High	High
Q01130	serine/arginine-rich splicing factor 2 [OS=Homo sapiens]	46.4	6	37.509	27.1493	6	17	6	221	25.5	11.85	High	High	High
O14980	Exportin-1 [OS=Homo sapiens]	46.14	11	47.628	16.3399	11	15	11	1071	123.3	6.06	High	High	High
P28072	Proteasome subunit beta type-6 [OS=Homo sapiens]	45.7	7	34.773	41.0042	7	16	7	239	25.3	4.92	High	High	High
P01024	Complement C3 [OS=Homo sapiens]	45.49	7	25.803	3.9086	7	19	7	1663	187	6.4	High	High	High
O00560-1	Syntenin-1 [OS=Homo sapiens]	45.36	8	46.27	37.5839	8	15	8	298	32.4	7.53	High	High	High
P18621-3	Isoform 3 of 60S ribosomal protein L17 [OS=Homo sapiens]	45.1	10	45.324	38.5965	10	18	10	228	26.4	10.1	High	High	High
Q13263	Transcription intermediary factor 1-beta [OS=Homo sapiens]	44.5	12	45.964	21.6766	12	20	12	835	88.5	5.77	High	High	High
P46782	40S ribosomal protein S5 [OS=Homo sapiens]	44.15	10	42.35	42.1569	10	19	10	204	22.9	9.72	High	High	High
O94985-2	Isoform 2 of Calsyntenin-1 [OS=Homo sapiens]	43.87	15	48.143	15.551	15	21	15	971	108.6	4.93	High	High	High
P16989-1	Y-box-binding protein 3 [OS=Homo sapiens]	43.74	7	34.845	16.129	7	13	1	372	40.1	9.77	High	Not Found	Not Found
Q14974	Importin subunit beta-1 [OS=Homo sapiens]	43.73	6	34.597	10.0457	6	13	6	876	97.1	4.78	High	High	High
P02794	Ferritin heavy chain [OS=Homo sapiens]	43.44	7	37.011	56.2842	7	18	7	183	21.2	5.55	High	High	High
P27348	14-3-3 protein theta [OS=Homo sapiens]	42.7	11	53.795	47.3469	11	17	8	245	27.7	4.78	High	Not Found	High
P62263	40S ribosomal protein S14 [OS=Homo sapiens]	42.67	6	25.636	39.7351	6	13	6	151	16.3	10.05	High	High	High
Q8IZ83	Aldehyde dehydrogenase family 16 member A1 [OS=Homo sapiens]	42.6	11	44.527	18.5786	11	16	11	802	85.1	6.79	High	High	High
O00469-2	Isoform 2 of Procollagen-lysine,2-oxoglutarate 5-dioxygenase 2 [OS=Homo sapiens]	42.21	15	51.779	24.4063	15	18	15	758	87	6.71	High	High	High
P04083	annexin A1 [OS=Homo sapiens]	41.99	6	31.648	23.6994	6	13	6	346	38.7	7.02	High	High	High
Q6PCB0	von Willebrand factor A domain-containing protein 1 [OS=Homo sapiens]	41.34	10	46.373	30.7865	10	13	10	445	46.8	7.68	Not Found	High	High
Q9Y265	RuvB-like 1 [OS=Homo sapiens]	40.87	10	38.99	29.1667	10	15	10	456	50.2	6.42	High	High	High
Q13347	Eukaryotic translation initiation factor 3 subunit I [OS=Homo sapiens]	40.82	9	47.676	37.8462	9	16	9	325	36.5	5.64	High	High	High
P46781	40S ribosomal protein S9 [OS=Homo sapiens]	40.13	13	35.944	42.268	13	21	13	194	22.6	10.65	High	High	High
P60033	CD81 antigen [OS=Homo sapiens]	40.13	4	31	26.2712	4	9	4	236	25.8	5.29	High	High	High
O00299	chloride intracellular channel protein 1 [OS=Homo sapiens]	39.85	7	27.206	38.5892	7	14	7	241	26.9	5.17	High	High	High
P07910-1	Heterogeneous nuclear ribonucleoproteins C1/C2 [OS=Homo sapiens]	39.7	10	38.058	24.8366	10	15	10	306	33.7	5.08	High	Not Found	High
Q9UMS4	Pre-mRNA-processing factor 19 [OS=Homo sapiens]	39.63	8	43.148	26.7857	8	13	8	504	55.1	6.61	High	High	High
P46779	60S ribosomal protein L28 [OS=Homo sapiens]	39.3	10	34.797	54.0146	10	16	10	137	15.7	12.02	High	High	High
P62424	60S ribosomal protein L7a [OS=Homo sapiens]	39.19	13	43.403	40.9774	13	18	13	266	30	10.61	High	High	High
P19823	Inter-alpha-trypsin inhibitor heavy chain H2 [OS=Homo sapiens]	38.78	7	29.152	9.30233	7	14	7	946	106.4	6.86	High	High	High
P23526-1	Adenosylhomocysteinase [OS=Homo sapiens]	38.36	9	35.13	21.0648	9	15	9	432	47.7	6.34	High	High	High
P02765	Alpha-2-HS-glycoprotein [OS=Homo sapiens]	38.29	4	20.042	8.71935	4	16	4	367	39.3	5.72	High	High	High
P49736	DNA replication licensing factor mcm2 [OS=Homo sapiens]	38.25	11	45.1	18.1416	11	13	11	904	101.8	5.52	High	High	High
O00391	Sulfhydryl oxidase 1 [OS=Homo sapiens]	38.07	11	50.125	21.0174	11	13	11	747	82.5	8.92	High	High	High
Q00839	Heterogeneous nuclear ribonucleoprotein U [OS=Homo sapiens]	37.91	12	48.894	18.5455	12	20	12	825	90.5	6	High	High	High
P60174	Triosephosphate isomerase [OS=Homo sapiens]	37.54	7	29.766	33.2168	7	15	7	286	30.8	5.92	High	High	High
P14543-1	Nidogen-1 [OS=Homo sapiens]	37.4	12	44.452	13.2318	12	12	12	1247	136.3	5.29	Not Found	Not Found	High
P46778	60S ribosomal protein L21 [OS=Homo sapiens]	37.28	6	25.387	38.125	6	12	6	160	18.6	10.49	High	High	High
sp	peroxiredoxin-1 [OS=Homo sapiens]	36.86	8	27.505	45.2261	8	14	8	199	22.1	8.13	High	High	High
Q01813	ATP-dependent 6-phosphofructokinase, platelet type [OS=Homo sapiens]	35.09	10	40.91	17.602	10	12	8	784	85.5	7.55	High	High	High
Q8WUM4-2	Isoform 2 of Programmed cell death 6-interacting protein [OS=Homo sapiens]	35.09	9	38.499	15.5785	9	12	9	873	96.7	6.52	High	High	High
P05388	60S acidic ribosomal protein P0 [OS=Homo sapiens]	34.94	6	29.283	25.2366	6	11	6	317	34.3	5.97	High	Not Found	High
P46940	Ras GTPase-activating-like protein IQGAP1 [OS=Homo sapiens]	34.37	12	39.877	10.5009	12	14	12	1657	189.1	6.48	High	High	High
P10319	HLA class I histocompatibility antigen, B-58 alpha chain [OS=Homo sapiens]	34.3	8	29.633	27.6243	8	11	5	362	40.3	6.3	High	Not Found	High
P09972	Fructose-bisphosphate aldolase C [OS=Homo sapiens]	34.26	4	26.798	16.7582	4	9	1	364	39.4	6.87	High	High	Not Found
O00231-2	Isoform 2 of 26S proteasome non-ATPase regulatory subunit 11 [OS=Homo sapiens]	34.1	10	35.051	30.9693	10	14	10	423	47.5	6.48	High	Not Found	High
P25788-1	Proteasome subunit alpha type-3 [OS=Homo sapiens]	33.73	8	27.296	34.5098	8	14	8	255	28.4	5.33	High	High	High
O00232-1	26s proteasome non-atpase regulatory subunit 12 [OS=Homo sapiens]	33.71	9	46.831	26.5351	9	11	9	456	52.9	7.65	High	High	High
P22314	Ubiquitin-like modifier-activating enzyme 1 [OS=Homo sapiens]	33.46	11	36.167	14.4612	11	15	11	1058	117.8	5.76	High	High	High
P31943	Heterogeneous nuclear ribonucleoprotein H [OS=Homo sapiens]	33.39	8	35.218	23.8307	8	13	7	449	49.2	6.3	High	High	High
P05023	Sodium/potassium-transporting ATPase subunit alpha-1 [OS=Homo sapiens]	33.37	12	32.569	13.2942	12	14	12	1023	112.8	5.49	High	High	High
P13489	Ribonuclease inhibitor [OS=Homo sapiens]	33.18	7	38.178	24.9458	7	11	7	461	49.9	4.82	High	High	High
P83731	60S ribosomal protein L24 [OS=Homo sapiens]	33.16	8	20.272	40.7643	8	17	8	157	17.8	11.25	High	High	High
O14818-1	Proteasome subunit alpha type-7 [OS=Homo sapiens]	33.15	8	37.188	40.7258	8	11	8	248	27.9	8.46	High	High	High
P61313-1	60S ribosomal protein L15 [OS=Homo sapiens]	32.74	9	29.939	35.7843	9	19	9	204	24.1	11.62	High	High	High
P60866-2	Isoform 2 of 40S ribosomal protein S20 [OS=Homo sapiens]	31.89	5	19.245	24.6479	5	13	5	142	16	9.32	High	High	High
P08195-4	Isoform 4 of 4F2 cell-surface antigen heavy chain [OS=Homo sapiens]	31.85	10	45.211	19.062	10	11	10	661	71.1	4.97	Not Found	High	High
Q14103	heterogeneous nuclear ribonucleoprotein D0 [OS=Homo sapiens]	31.81	10	28.49	26.1972	10	15	9	355	38.4	7.81	High	High	High
Q99436	Proteasome subunit beta type-7 [OS=Homo sapiens]	31.79	5	20.246	26.3538	5	12	5	277	29.9	7.68	High	High	High
P32969	60S ribosomal protein L9 [OS=Homo sapiens]	31.57	5	21.16	30.2083	5	12	5	192	21.9	9.95	High	High	High
Q08629	Testican-1 [OS=Homo sapiens]	31.19	7	38.394	24.1458	7	10	7	439	49.1	6.1	High	High	High
P07305	Histone H1.0 [OS=Homo sapiens]	31.15	6	21.148	24.2268	6	12	6	194	20.9	10.84	High	High	High
P38919	Eukaryotic initiation factor 4A-III [OS=Homo sapiens]	31.12	4	26.069	11.9221	4	10	2	411	46.8	6.73	High	Not Found	High
P62847-4	Isoform 4 of 40S ribosomal protein S24 [OS=Homo sapiens]	31.08	4	15.744	13.4948	4	12	4	289	32.4	10.15	High	High	High
P33176	Kinesin-1 heavy chain [OS=Homo sapiens]	30.38	10	27.346	11.838	10	13	10	963	109.6	6.51	High	High	High
Q96Q89-2	Isoform 2 of Kinesin-like protein KIF20B [OS=Homo sapiens]	30.19	1	3.397	0.485699	1	24	1	1853	214.1	5.91	High	High	High
P26373-1	60S ribosomal protein L13 [OS=Homo sapiens]	30.04	8	16.427	33.6493	8	15	8	211	24.2	11.65	High	High	High
Q9P2B2	prostaglandin F2 receptor negative regulator [OS=Homo sapiens]	29.94	10	32.782	14.2207	10	11	10	879	98.5	6.61	Not Found	Not Found	High
P62873	Guanine nucleotide-binding protein G(I)/G(S)/G(T) subunit beta-1 [OS=Homo sapiens]	29.23	5	28.977	21.7647	5	11	2	340	37.4	6	High	High	High
P02545	Prelamin-A/C [OS=Homo sapiens]	29.11	10	40.475	15.0602	10	12	10	664	74.1	7.02	High	High	High
P23246-1	splicing factor, proline- and glutamine-rich [OS=Homo sapiens]	29.07	6	25.24	14.1443	6	9	6	707	76.1	9.44	High	High	High
Q99460	26S proteasome non-ATPase regulatory subunit 1 [OS=Homo sapiens]	29.05	7	33.699	12.382	7	8	7	953	105.8	5.39	High	Not Found	High
Q9Y230	RuvB-like 2 [OS=Homo sapiens]	28.92	7	27.084	18.5745	7	11	7	463	51.1	5.64	High	High	High
P35606	Coatomer subunit beta' [OS=Homo sapiens]	28.53	6	27.493	9.49227	6	10	6	906	102.4	5.27	High	High	High
P14866	Heterogeneous nuclear ribonucleoprotein L [OS=Homo sapiens]	28.36	8	33.859	21.7317	8	10	8	589	64.1	8.22	High	High	High
Q16270-1	Insulin-like growth factor-binding protein 7 [OS=Homo sapiens]	28.29	6	32.671	33.3333	6	8	6	282	29.1	7.9	High	High	High
P02462	Collagen alpha-1(IV) chain [OS=Homo sapiens]	28.25	5	31.467	4.49371	5	8	5	1669	160.5	8.28	High	High	High
P62244	40S ribosomal protein S15a [OS=Homo sapiens]	28.12	8	27.178	59.2308	8	12	8	130	14.8	10.13	High	High	High
P08708	40S ribosomal protein S17 [OS=Homo sapiens]	28.09	6	25.928	58.5185	6	11	6	135	15.5	9.85	High	High	High
P05787-2	Isoform 2 of Keratin, type II cytoskeletal 8 [OS=Homo sapiens]	27.82	10	25.359	16.4384	10	14	4	511	56.6	5.43	High	Not Found	High
Q71DI3	histone H3.2 [OS=Homo sapiens]	27.54	5	18.987	47.7941	5	12	1	136	15.4	11.27	High	Not Found	Not Found
P25398	40S ribosomal protein S12 [OS=Homo sapiens]	27.31	6	24.7	53.7879	6	10	6	132	14.5	7.21	High	High	High
P06744	glucose-6-phosphate isomerase [OS=Homo sapiens]	27.16	8	34.987	22.043	8	9	8	558	63.1	8.32	Not Found	Not Found	High
P55209	Nucleosome assembly protein 1-like 1 [OS=Homo sapiens]	27.04	6	29.675	18.4143	6	9	6	391	45.3	4.46	Not Found	High	High
P62854	40S ribosomal protein S26 [OS=Homo sapiens]	27.04	5	18.811	44.3478	5	11	5	115	13	11	High	High	High
Q93008-3	Probable ubiquitin carboxyl-terminal hydrolase FAF-X [OS=Homo sapiens]	26.88	10	39.221	4.47471	10	11	10	2570	292.1	5.8	High	High	High
O75367-1	Core histone macro-H2A.1 [OS=Homo sapiens]	26.82	6	29.992	30.3763	6	8	6	372	39.6	9.79	Not Found	High	High
P51991-1	Heterogeneous nuclear ribonucleoprotein A3 [OS=Homo sapiens]	26.67	4	25.659	14.5503	4	8	3	378	39.6	9.01	High	High	High
Q16531	DNA damage-binding protein 1 [OS=Homo sapiens]	26.57	8	29.407	10.1754	8	9	8	1140	126.9	5.26	Not Found	Not Found	High
P05067-1	Amyloid beta A4 protein [OS=Homo sapiens]	26.57	8	26.183	13.2468	8	11	7	770	86.9	4.82	High	Not Found	High
P20908	Collagen alpha-1(V) chain [OS=Homo sapiens]	25.75	7	34.867	5.76714	7	10	7	1838	183.4	5.06	High	High	High
P62910	60S ribosomal protein L32 [OS=Homo sapiens]	25.57	5	21.172	32.5926	5	11	5	135	15.9	11.33	High	High	High
P53618	Coatomer subunit beta [OS=Homo sapiens]	25.55	8	38.287	14.0609	8	8	8	953	107.1	6.05	Not Found	High	High
P62829	60S ribosomal protein L23 [OS=Homo sapiens]	25.4	8	32.573	52.8571	8	10	8	140	14.9	10.51	High	Not Found	High
P11413-2	Isoform Long of Glucose-6-phosphate 1-dehydrogenase [OS=Homo sapiens]	25.34	6	31.003	12.1212	6	9	6	561	63.8	6.89	High	High	High
P07195	L-lactate dehydrogenase B chain [OS=Homo sapiens]	25	8	26.408	27.5449	8	11	6	334	36.6	6.05	High	High	High
P22626	heterogeneous nuclear ribonucleoproteins A2/B1 [OS=Homo sapiens]	24.68	5	18.071	16.7139	5	9	4	353	37.4	8.95	High	High	High
P06493	Cyclin-dependent kinase 1 [OS=Homo sapiens]	24.66	7	20.938	30.303	7	17	7	297	34.1	8.4	High	High	High
P62841	40S ribosomal protein S15 [OS=Homo sapiens]	24.62	3	15.082	33.1034	3	7	3	145	17	10.39	High	Not Found	High
P30050-1	60S ribosomal protein L12 [OS=Homo sapiens]	24.38	3	11.729	29.697	3	7	3	165	17.8	9.42	High	High	High
P42677	40S ribosomal protein S27 [OS=Homo sapiens]	24.19	6	20.957	44.0476	6	10	2	84	9.5	9.45	High	High	High
P62879	Guanine nucleotide-binding protein G(I)/G(S)/G(T) subunit beta-2 [OS=Homo sapiens]	24.15	4	24.235	16.1765	4	9	1	340	37.3	6	High	Not Found	High
P62191	26S protease regulatory subunit 4 [OS=Homo sapiens]	23.84	5	22.255	16.1364	5	9	5	440	49.2	6.21	High	High	High
P49720	proteasome subunit beta type-3 [OS=Homo sapiens]	23.75	6	19.471	37.561	6	8	6	205	22.9	6.55	High	Not Found	High
P55884-2	Isoform 2 of Eukaryotic translation initiation factor 3 subunit B [OS=Homo sapiens]	23.51	8	26.737	11.2257	8	8	8	873	99	5.08	High	Not Found	High
P47914	60S ribosomal protein L29 [OS=Homo sapiens]	23.51	6	19.398	28.3019	6	11	6	159	17.7	11.66	High	High	High
P28070	Proteasome subunit beta type-4 [OS=Homo sapiens]	23.37	5	22.049	27.2727	5	6	5	264	29.2	5.97	High	Not Found	High
P08758	annexin A5 [OS=Homo sapiens]	23.14	7	20.481	23.75	7	10	7	320	35.9	5.05	High	High	High
P61160-1	Actin-related protein 2 [OS=Homo sapiens]	23.06	8	21.275	21.5736	8	10	7	394	44.7	6.74	Not Found	High	High
Q92743	Serine protease HTRA1 [OS=Homo sapiens]	22.74	6	22.186	18.3333	6	9	6	480	51.3	7.83	High	High	High
P25789	Proteasome subunit alpha type-4 [OS=Homo sapiens]	22.45	8	20.701	35.6322	8	11	8	261	29.5	7.72	High	Not Found	High
P02774-3	Isoform 3 of Vitamin D-binding protein [OS=Homo sapiens]	22.37	5	26.161	10.5477	5	6	5	493	55.1	5.74	High	Not Found	High
P23142	Fibulin-1 [OS=Homo sapiens]	22.2	6	38.327	10.6686	6	7	1	703	77.2	5.22	Not Found	Not Found	High
P62913	60S ribosomal protein L11 [OS=Homo sapiens]	22.07	5	17.914	32.0225	5	8	5	178	20.2	9.6	High	High	High
P23142-4	Isoform C of Fibulin-1 [OS=Homo sapiens]	21.77	6	36.111	10.6881	6	7	1	683	74.4	5.24	Not Found	Not Found	High
P62081	40S ribosomal protein S7 [OS=Homo sapiens]	21.65	4	13.344	25.2577	4	7	4	194	22.1	10.1	High	Not Found	High
P54136-1	arginine--tRNA ligase, cytoplasmic [OS=Homo sapiens]	21.45	9	30.821	15.7576	9	10	9	660	75.3	6.68	High	High	High
P02533	Keratin, type I cytoskeletal 14 [OS=Homo sapiens]	21.41	7	17.959	12.5	7	11	3	472	51.5	5.16	High	High	Not Found
P29692-2	Isoform 2 of Elongation factor 1-delta [OS=Homo sapiens]	21.22	6	31.055	17.0015	6	7	4	647	71.4	6.42	High	Not Found	High
Q15366-2	Isoform 2 of Poly(rC)-binding protein 2 [OS=Homo sapiens]	21.17	4	16.271	15.3005	4	8	2	366	38.6	6.79	High	High	High
Q01650	large neutral amino acids transporter small subunit 1 [OS=Homo sapiens]	21.09	3	13.501	6.31164	3	7	3	507	55	7.72	High	High	High
P22392-2	Isoform 3 of Nucleoside diphosphate kinase B [OS=Homo sapiens]	21.05	3	11.523	25.0936	3	7	3	267	30.1	8.92	High	High	High
P61158	actin-related protein 3 [OS=Homo sapiens]	20.96	5	22.038	17.7033	5	7	5	418	47.3	5.88	High	Not Found	High
P62857	40S ribosomal protein S28 [OS=Homo sapiens]	20.44	5	19.821	56.5217	5	6	5	69	7.8	10.7	High	Not Found	High
P30153	serine/threonine-protein phosphatase 2A 65 kDa regulatory subunit A alpha isoform [OS=Homo sapiens]	20.34	4	20.265	10.5263	4	6	4	589	65.3	5.11	High	High	High
P15311	Ezrin [OS=Homo sapiens]	20.33	7	20.74	12.9693	7	10	3	586	69.4	6.27	High	Not Found	High
P06753-2	Isoform 2 of Tropomyosin alpha-3 chain [OS=Homo sapiens]	20.1	3	13.154	14.9194	3	7	2	248	29	4.78	High	High	High
Q15365	Poly(RC)-binding protein 1 [OS=Homo sapiens]	20.09	4	17.785	17.1348	4	7	2	356	37.5	7.09	High	Not Found	High
Q96HJ9-2	Isoform 2 of Protein FMC1 homolog [OS=Homo sapiens]	20.07	6	30.603	20.0873	6	6	4	458	54.2	10.13	Not Found	High	High
P51665	26S proteasome non-ATPase regulatory subunit 7 [OS=Homo sapiens]	19.91	5	33.359	28.0864	5	6	5	324	37	6.77	High	Not Found	High
O75643-1	U5 small nuclear ribonucleoprotein 200 kDa helicase [OS=Homo sapiens]	19.82	8	30.795	5.05618	8	8	8	2136	244.4	6.06	Not Found	Not Found	High
P63104-1	14-3-3 protein zeta/delta [OS=Homo sapiens]	19.78	6	20.779	32.2449	6	9	4	245	27.7	4.79	High	Not Found	High
P30447	HLA class I histocompatibility antigen, A-23 alpha chain [OS=Homo sapiens]	19.68	4	14.715	12.0548	4	8	1	365	40.7	6.34	High	Not Found	High
P02788	Lactotransferrin [OS=Homo sapiens]	19.67	3	7.948	4.78873	3	9	3	710	78.1	8.12	High	High	High
P68431	Histone H3.1 [OS=Homo sapiens]	19.66	5	11.293	47.7941	5	11	1	136	15.4	11.12	Not Found	Not Found	High
Q99729-2	Isoform 2 of Heterogeneous nuclear ribonucleoprotein A/B [OS=Homo sapiens]	19.53	5	15.487	19.8795	5	8	4	332	35.9	6.95	High	High	High
Q92841	Probable ATP-dependent RNA helicase DDX17 [OS=Homo sapiens]	19.26	7	19.377	11.3855	7	8	5	729	80.2	8.27	High	High	High
Q12906-7	Isoform 7 of Interleukin enhancer-binding factor 3 [OS=Homo sapiens]	19.01	4	13.412	5.34521	4	8	4	898	95.7	8.81	High	High	High
P49207	60S ribosomal protein L34 [OS=Homo sapiens]	18.97	7	14.165	37.6068	7	13	7	117	13.3	11.47	High	High	High
P27694	Replication protein A 70 kDa DNA-binding subunit [OS=Homo sapiens]	18.94	6	23.091	11.8506	6	7	6	616	68.1	7.21	High	Not Found	High
Q1KMD3	heterogeneous nuclear ribonucleoprotein U-like protein 2 [OS=Homo sapiens]	18.92	6	23.725	12.1821	6	6	6	747	85.1	4.91	Not Found	Not Found	High
P13647	keratin, type II cytoskeletal 5 [OS=Homo sapiens]	18.88	8	18.596	11.0169	8	11	2	590	62.3	7.74	High	High	Not Found
P04004	Vitronectin [OS=Homo sapiens]	18.82	3	11.726	5.23013	3	6	3	478	54.3	5.8	High	High	High
Q9ULV4-3	Isoform 3 of Coronin-1C [OS=Homo sapiens]	18.62	5	24.641	13.093	5	7	5	527	58.9	7.75	High	Not Found	High
P07737	profilin-1 [OS=Homo sapiens]	18.39	7	16.639	62.1429	7	10	7	140	15	8.27	High	High	High
P25786-2	Isoform Long of Proteasome subunit alpha type-1 [OS=Homo sapiens]	18.37	9	21.941	33.4572	9	10	9	269	30.2	6.99	High	Not Found	High
P67775	Serine/threonine-protein phosphatase 2A catalytic subunit alpha isoform [OS=Homo sapiens]	18.34	5	17.445	24.9191	5	6	5	309	35.6	5.54	Not Found	Not Found	High
P13987	CD59 glycoprotein [OS=Homo sapiens]	18.03	4	13.874	25.7812	4	9	4	128	14.2	6.48	High	High	High
P02042	Hemoglobin subunit delta [OS=Homo sapiens]	17.99	3	11.755	22.449	3	7	3	147	16	8.05	High	High	High
Q15233	Non-POU domain-containing octamer-binding protein [OS=Homo sapiens]	17.91	3	15.481	11.0403	3	5	3	471	54.2	8.95	Not Found	Not Found	High
O75083	WD repeat-containing protein 1 [OS=Homo sapiens]	17.77	7	20.496	11.7162	7	8	7	606	66.2	6.65	High	High	High
P35659-1	Protein DEK [OS=Homo sapiens]	17.7	5	14.542	16	5	8	5	375	42.6	8.56	High	High	High
Q71UM5	40S ribosomal protein S27-like [OS=Homo sapiens]	17.69	5	17.252	41.6667	5	8	1	84	9.5	9.45	High	Not Found	High
P40429	60S ribosomal protein L13a [OS=Homo sapiens]	17.59	8	16.395	33.9901	8	12	8	203	23.6	10.93	High	High	High
P28065	Proteasome subunit beta type-9 [OS=Homo sapiens]	17.48	4	18.815	39.726	4	5	4	219	23.3	5.03	Not Found	High	High
P33993-1	DNA replication licensing factor MCM7 [OS=Homo sapiens]	17.45	6	24.004	13.3519	6	6	6	719	81.3	6.46	Not Found	Not Found	High
P37802-2	Isoform 2 of Transgelin-2 [OS=Homo sapiens]	17.41	6	14.914	32.7273	6	8	6	220	24.4	8.25	High	Not Found	High
P08621-1	U1 small nuclear ribonucleoprotein 70 kDa [OS=Homo sapiens]	17.37	6	18.365	12.8146	6	7	6	437	51.5	9.94	Not Found	High	High
P84103	Serine/arginine-rich splicing factor 3 [OS=Homo sapiens]	17.28	4	10.913	24.3902	4	7	3	164	19.3	11.65	Not Found	High	High
P67936	Tropomyosin alpha-4 chain [OS=Homo sapiens]	17.21	3	12.599	17.3387	3	5	2	248	28.5	4.69	High	Not Found	High
sp	NAD(P)H dehydrogenase [quinone] 1 [OS=Homo sapiens]	17.09	3	12.753	14.5985	3	8	3	274	30.8	8.88	High	High	High
Q9ULA0	Aspartyl aminopeptidase [OS=Homo sapiens]	17.03	5	21.145	19.7895	5	5	5	475	52.4	7.42	Not Found	Not Found	High
O95965	Integrin beta-like protein 1 [OS=Homo sapiens]	16.93	4	21.382	11.336	4	7	4	494	53.9	5.64	High	Not Found	High
O43242	26S proteasome non-ATPase regulatory subunit 3 [OS=Homo sapiens]	16.92	8	28.497	20.412	8	8	8	534	60.9	8.44	High	High	High
O15371	Eukaryotic translation initiation factor 3 subunit D [OS=Homo sapiens]	16.7	4	16.626	9.30657	4	5	4	548	63.9	6.05	High	Not Found	High
P28062-1	Proteasome subunit beta type-8 [OS=Homo sapiens]	16.56	5	19.126	21.0145	5	6	5	276	30.3	7.43	High	Not Found	High
P35268	60S ribosomal protein L22 [OS=Homo sapiens]	16.54	3	12.814	39.0625	3	5	3	128	14.8	9.19	High	High	High
P00734	Prothrombin [OS=Homo sapiens]	16.49	5	17.751	9.32476	5	7	5	622	70	5.9	High	High	High
P52597	Heterogeneous nuclear ribonucleoprotein F [OS=Homo sapiens]	16.42	2	16.457	8.19277	2	4	1	415	45.6	5.58	Not Found	Not Found	High
O00487	26S proteasome non-ATPase regulatory subunit 14 [OS=Homo sapiens]	16.38	3	13.474	26.4516	3	4	3	310	34.6	6.52	High	Not Found	High
O43390-2	Isoform 2 of Heterogeneous nuclear ribonucleoprotein R [OS=Homo sapiens]	16.29	5	19.658	9.1195	5	7	2	636	71.2	8.13	High	Not Found	High
P16035	Metalloproteinase inhibitor 2 [OS=Homo sapiens]	16.18	5	20.827	30.4545	5	6	5	220	24.4	7.49	High	Not Found	High
P26038	Moesin [OS=Homo sapiens]	15.93	6	15.889	10.3986	6	9	2	577	67.8	6.4	High	Not Found	High
P61026	ras-related protein rab-10 [OS=Homo sapiens]	15.93	3	11.393	16.5	3	6	1	200	22.5	8.38	High	Not Found	High
P61586	Transforming protein RhoA [OS=Homo sapiens]	15.83	3	12.962	20.2073	3	5	2	193	21.8	6.1	High	High	High
Q13813	Spectrin alpha chain, non-erythrocytic 1 [OS=Homo sapiens]	15.48	5	21.936	2.99353	5	5	5	2472	284.4	5.35	High	Not Found	High
P33991	DNA replication licensing factor MCM4 [OS=Homo sapiens]	15.48	4	16.837	7.99537	4	4	4	863	96.5	6.74	Not Found	Not Found	High
P62851	40S ribosomal protein S25 [OS=Homo sapiens]	15.43	4	10.256	29.6	4	6	4	125	13.7	10.11	High	High	High
P33992	DNA replication licensing factor mcm5 [OS=Homo sapiens]	15.38	7	17.476	11.7166	7	7	7	734	82.2	8.37	High	Not Found	High
Q92945	Far upstream element-binding protein 2 [OS=Homo sapiens]	15.34	5	16.343	7.87623	5	6	4	711	73.1	7.3	High	High	High
O95084	Serine protease 23 [OS=Homo sapiens]	15.22	5	16.926	13.577	5	7	5	383	43	9.42	High	High	High
Q9HA64	Ketosamine-3-kinase [OS=Homo sapiens]	15.18	4	15.556	17.1521	4	7	4	309	34.4	7.33	Not Found	High	High
P31946	14-3-3 protein beta/alpha [OS=Homo sapiens]	15.14	6	15.948	22.7642	6	11	1	246	28.1	4.83	High	Not Found	Not Found
P61981	14-3-3 protein gamma [OS=Homo sapiens]	15.11	6	15.107	21.0526	6	11	1	247	28.3	4.89	Not Found	Not Found	High
O00151	PDZ and LIM domain protein 1 [OS=Homo sapiens]	15.05	5	21.093	27.3556	5	5	5	329	36	7.02	Not Found	Not Found	High
P63241-2	Isoform 2 of Eukaryotic translation initiation factor 5A-1 [OS=Homo sapiens]	14.89	4	14.921	30.4348	4	7	4	184	20.2	7.01	High	High	High
P62277	40S ribosomal protein S13 [OS=Homo sapiens]	14.74	4	13.959	24.5033	4	6	4	151	17.2	10.54	High	High	High
Q9UNM6-2	Isoform 2 of 26S proteasome non-ATPase regulatory subunit 13 [OS=Homo sapiens]	14.69	6	19.383	18.7831	6	9	6	378	42.9	6.54	High	High	High
P26640	Valine--tRNA ligase [OS=Homo sapiens]	14.62	7	18.719	8.22785	7	7	7	1264	140.4	7.59	High	Not Found	High
P09874	Poly [ADP-ribose] polymerase 1 [OS=Homo sapiens]	14.58	7	23.531	8.77712	7	7	7	1014	113	8.88	Not Found	Not Found	High
Q6NZI2-1	polymerase I and transcript release factor [OS=Homo sapiens]	14.25	4	25.549	14.6154	4	5	4	390	43.5	5.6	Not Found	Not Found	High
Q9NZR1	Tropomodulin-2 [OS=Homo sapiens]	14.21	1	2.955	1.9943	1	6	1	351	39.6	5.27	High	High	High
P13640	metallothionein-1G [OS=Homo sapiens]	14.14	3	16.07	33.871	3	6	3	62	6.1	7.96	High	High	High
P11940-1	Polyadenylate-binding protein 1 [OS=Homo sapiens]	14	4	9.949	6.60377	4	6	4	636	70.6	9.5	High	High	High
P38646	Stress-70 protein, mitochondrial [OS=Homo sapiens]	13.9	5	14.749	8.83652	5	5	5	679	73.6	6.16	Not Found	High	High
O60506	Heterogeneous nuclear ribonucleoprotein Q [OS=Homo sapiens]	13.57	5	18.943	8.82825	5	6	2	623	69.6	8.59	Not Found	Not Found	High
Q15029	116 kDa U5 small nuclear ribonucleoprotein component [OS=Homo sapiens]	13.48	4	7.127	4.62963	4	6	3	972	109.4	5	Not Found	Not Found	High
Q09028	Histone-binding protein RBBP4 [OS=Homo sapiens]	13.38	5	13.78	12.4706	5	6	5	425	47.6	4.89	High	Not Found	High
P18669	Phosphoglycerate mutase 1 [OS=Homo sapiens]	13.36	3	14.051	15.748	3	6	3	254	28.8	7.18	High	High	High
P60953	Cell division control protein 42 homolog [OS=Homo sapiens]	13.33	4	9.183	27.7487	4	6	3	191	21.2	6.55	High	High	High
Q15286	Ras-related protein Rab-35 [OS=Homo sapiens]	13.12	3	12.028	19.9005	3	5	1	201	23	8.29	Not Found	Not Found	High
P62258-1	14-3-3 protein epsilon [OS=Homo sapiens]	13.08	3	8.461	11.3725	3	6	1	255	29.2	4.74	High	High	Not Found
P18077	60S ribosomal protein L35a [OS=Homo sapiens]	12.9	3	14.154	19.0909	3	8	3	110	12.5	11.06	High	High	High
P02787	Serotransferrin [OS=Homo sapiens]	12.88	5	13.916	5.44413	5	14	5	698	77	7.12	High	High	High
Q9Y678	Coatomer subunit gamma-1 [OS=Homo sapiens]	12.84	5	14.84	7.55149	5	6	5	874	97.7	5.47	High	Not Found	High
O00154	cytosolic acyl coenzyme A thioester hydrolase [OS=Homo sapiens]	12.77	4	10.289	12.1053	4	5	4	380	41.8	8.54	High	High	High
P11216	Glycogen phosphorylase, brain form [OS=Homo sapiens]	12.74	4	20.938	6.88019	4	4	3	843	96.6	6.86	Not Found	Not Found	High
P29144	Tripeptidyl-peptidase 2 [OS=Homo sapiens]	12.74	4	18.68	5.92474	4	4	4	1249	138.3	6.32	Not Found	Not Found	High
Q9HAV0	Guanine nucleotide-binding protein subunit beta-4 [OS=Homo sapiens]	12.71	3	9.236	9.41176	3	6	1	340	37.5	6	Not Found	Not Found	High
P13798	Acylamino-acid-releasing enzyme [OS=Homo sapiens]	12.7	5	14.651	7.10383	5	5	5	732	81.2	5.48	Not Found	Not Found	High
Q9Y262	eukaryotic translation initiation factor 3 subunit L [OS=Homo sapiens]	12.66	4	21.313	10.8156	4	4	4	564	66.7	6.34	High	Not Found	High
P63220	40S ribosomal protein S21 [OS=Homo sapiens]	12.56	2	14.135	32.5301	2	4	2	83	9.1	8.5	High	High	High
Q969Q0	60S ribosomal protein L36a-like [OS=Homo sapiens]	12.44	3	7.022	23.5849	3	7	3	106	12.5	10.65	High	High	High
O43143	Pre-mRNA-splicing factor ATP-dependent RNA helicase DHX15 [OS=Homo sapiens]	12.41	6	19.677	9.30818	6	7	6	795	90.9	7.46	High	Not Found	High
P04899-4	Isoform sGi2 of Guanine nucleotide-binding protein G(i) subunit alpha-2 [OS=Homo sapiens]	12.41	3	12.751	12.2951	3	5	2	366	41.5	5.99	High	Not Found	High
Q04917	14-3-3 protein eta [OS=Homo sapiens]	12.33	4	9.491	16.2602	4	8	1	246	28.2	4.84	Not Found	Not Found	High
O00571	ATP-dependent RNA helicase DDX3X [OS=Homo sapiens]	12.31	4	10.378	7.70393	4	5	4	662	73.2	7.18	Not Found	High	High
O43684	Mitotic checkpoint protein BUB3 [OS=Homo sapiens]	12.26	5	16.967	22.2561	5	5	5	328	37.1	6.84	High	Not Found	High
P32004	Neural cell adhesion molecule L1 [OS=Homo sapiens]	12.24	6	16.238	5.72792	6	6	6	1257	139.9	6.24	Not Found	Not Found	High
O14950	Myosin regulatory light chain 12B [OS=Homo sapiens]	12.15	3	14.343	25.5814	3	4	3	172	19.8	4.84	High	High	High
P62136-2	Isoform 2 of Serine/threonine-protein phosphatase PP1-alpha catalytic subunit [OS=Homo sapiens]	12.15	4	11.98	16.129	4	5	4	341	38.6	6.62	High	Not Found	High
P12004	proliferating cell nuclear antigen [OS=Homo sapiens]	12.07	5	16.523	25.6705	5	6	5	261	28.8	4.69	Not Found	High	High
P13807	glycogen [starch] synthase, muscle [OS=Homo sapiens]	12.06	4	14.694	6.51289	4	4	4	737	83.7	6.18	Not Found	Not Found	High
Q15185	Prostaglandin E synthase 3 [OS=Homo sapiens]	11.7	5	17.435	38.125	5	6	5	160	18.7	4.54	Not Found	High	High
P62888	60S ribosomal protein L30 [OS=Homo sapiens]	11.65	5	14.828	44.3478	5	6	5	115	12.8	9.63	High	Not Found	High
P09486	Sparc [OS=Homo sapiens]	11.51	3	9.653	10.8911	3	5	3	303	34.6	4.84	High	High	High
P61513	60S ribosomal protein L37a [OS=Homo sapiens]	11.5	3	11.454	40.2174	3	5	3	92	10.3	10.43	High	High	High
P00441	Superoxide dismutase [Cu-Zn] [OS=Homo sapiens]	11.34	3	15.913	35.0649	3	3	3	154	15.9	6.13	Not Found	High	High
Q16610-4	Isoform 4 of Extracellular matrix protein 1 [OS=Homo sapiens]	11.33	4	19.346	11.2875	4	4	4	567	63.5	6.89	Not Found	Not Found	High
P62158	Calmodulin [OS=Homo sapiens]	11.18	2	7.152	22.1477	2	3	2	149	16.8	4.22	High	High	Not Found
P06703	protein S100-A6 [OS=Homo sapiens]	10.91	4	10.333	47.7778	4	4	4	90	10.2	5.48	Not Found	High	High
P22234-2	Isoform 2 of Multifunctional protein ADE2 [OS=Homo sapiens]	10.81	2	11.731	5.78704	2	4	2	432	47.9	7.69	High	Not Found	High
P36955	Pigment epithelium-derived factor [OS=Homo sapiens]	10.79	3	11.175	7.89474	3	4	3	418	46.3	6.38	High	Not Found	High
P52907	F-actin-capping protein subunit alpha-1 [OS=Homo sapiens]	10.78	2	6.448	9.79021	2	4	2	286	32.9	5.69	High	High	High
Q92930	Ras-related protein Rab-8B [OS=Homo sapiens]	10.63	3	8.304	17.3913	3	5	1	207	23.6	9.07	Not Found	Not Found	High
Q14203	Dynactin subunit 1 [OS=Homo sapiens]	10.62	5	14.872	4.1471	5	5	4	1278	141.6	5.81	Not Found	Not Found	High
Q7RTV0	PHD finger-like domain-containing protein 5A [OS=Homo sapiens]	10.53	3	11.937	32.7273	3	5	3	110	12.4	8.41	High	High	High
Q14697-2	Isoform 2 of Neutral alpha-glucosidase AB [OS=Homo sapiens]	10.36	3	12.938	5.69358	3	3	3	966	109.4	6.24	Not Found	Not Found	High
Q9P2J5	Leucine--tRNA ligase, cytoplasmic [OS=Homo sapiens]	10.34	4	14.153	5.61224	4	4	4	1176	134.4	7.3	Not Found	High	High
Q9UQ80	proliferation-associated protein 2G4 [OS=Homo sapiens]	10.3	5	11.485	12.9442	5	5	5	394	43.8	6.55	High	Not Found	High
P62070-4	Isoform 4 of Ras-related protein R-Ras2 [OS=Homo sapiens]	10.29	2	8.576	10.9524	2	4	2	210	24.2	6.01	High	High	High
P31948-2	Isoform 2 of Stress-induced-phosphoprotein 1 [OS=Homo sapiens]	10.01	3	10.205	5.42373	3	4	3	590	68	7.74	High	Not Found	High
P48509	CD151 antigen [OS=Homo sapiens]	9.95	3	6.067	9.88142	3	5	3	253	28.3	7.47	High	High	High
Q02809-2	Isoform 2 of Procollagen-lysine,2-oxoglutarate 5-dioxygenase 1 [OS=Homo sapiens]	9.71	3	13.745	4.65116	3	4	3	774	88.2	7.11	Not Found	High	High
P06737-1	Glycogen phosphorylase, liver form [OS=Homo sapiens]	9.61	3	12.761	4.84061	3	3	2	847	97.1	7.17	Not Found	Not Found	High
Q06481	Amyloid-like protein 2 [OS=Homo sapiens]	9.45	3	8.8	4.19397	3	4	2	763	86.9	4.79	Not Found	Not Found	High
P49588-2	Isoform 2 of Alanine--tRNA ligase, cytoplasmic [OS=Homo sapiens]	9.42	4	13.788	5.84677	4	5	4	992	109.2	5.57	High	Not Found	High
Q99873	protein arginine N-methyltransferase 1 [OS=Homo sapiens]	9.35	3	18.763	12.7424	3	3	3	361	41.5	5.43	Not Found	Not Found	High
P16070	CD44 antigen [OS=Homo sapiens]	9.23	3	6.417	3.77358	3	6	3	742	81.5	5.33	High	High	High
Q6P2Q9	Pre-mRNA-processing-splicing factor 8 [OS=Homo sapiens]	9.18	3	12.056	2.22698	3	3	3	2335	273.4	8.84	High	Not Found	High
P56192	Methionine--tRNA ligase, cytoplasmic [OS=Homo sapiens]	9.1	3	9.496	5.11111	3	3	3	900	101.1	6.16	Not Found	Not Found	High
P09496-1	clathrin light chain A [OS=Homo sapiens]	9.05	5	8.544	12.9032	5	8	5	248	27.1	4.51	High	High	Not Found
P61224-1	Ras-related protein Rap-1b [OS=Homo sapiens]	8.99	2	8.55	12.5	2	3	2	184	20.8	5.78	High	Not Found	High
Q9BXJ4-3	Isoform 3 of Complement C1q tumor necrosis factor-related protein 3 [OS=Homo sapiens]	8.97	4	12.435	14.1066	4	4	4	319	35.2	7.17	Not Found	Not Found	High
P55036-1	26S proteasome non-ATPase regulatory subunit 4 [OS=Homo sapiens]	8.96	2	10.836	10.0796	2	3	2	377	40.7	4.79	High	Not Found	High
Q13435	Splicing factor 3b subunit 2 [OS=Homo sapiens]	8.92	3	10.89	5.13966	3	4	3	895	100.2	5.67	High	High	High
Q9NR45	sialic acid synthase [OS=Homo sapiens]	8.91	4	13.091	18.9415	4	4	4	359	40.3	6.74	Not Found	Not Found	High
P0C0L4-1	Complement C4-A [OS=Homo sapiens]	8.91	5	7.589	3.38303	5	5	5	1744	192.7	7.08	High	Not Found	High
P11279	Lysosome-associated membrane glycoprotein 1 [OS=Homo sapiens]	8.88	2	10.909	7.67386	2	3	2	417	44.9	8.75	Not Found	High	High
P61254	60S ribosomal protein L26 [OS=Homo sapiens]	8.87	3	4.814	15.8621	3	6	3	145	17.2	10.55	High	High	High
Q99829	Copine-1 [OS=Homo sapiens]	8.72	3	11.909	11.7318	3	3	3	537	59	5.83	Not Found	Not Found	High
P07858	Cathepsin B [OS=Homo sapiens]	8.69	4	11.437	13.5693	4	4	4	339	37.8	6.3	High	Not Found	High
P09497-2	Isoform Non-brain of Clathrin light chain B [OS=Homo sapiens]	8.68	4	7.492	18.0095	4	5	4	211	23.2	4.69	High	Not Found	High
Q15019-2	Isoform 2 of Septin-2 [OS=Homo sapiens]	8.64	3	7.926	11.6162	3	3	3	396	45.4	6.89	High	Not Found	High
P17844	probable ATP-dependent RNA helicase DDX5 [OS=Homo sapiens]	8.64	3	6.386	4.72313	3	4	1	614	69.1	8.92	High	Not Found	Not Found
P23921	Ribonucleoside-diphosphate reductase large subunit [OS=Homo sapiens]	8.57	6	18.915	8.96465	6	6	6	792	90	7.15	High	Not Found	High
sp	Gelsolin [OS=Homo sapiens]	8.57	4	9.862	5.24297	4	4	4	782	85.6	6.28	Not Found	Not Found	High
Q9NQ29	putative RNA-binding protein Luc7-like 1 [OS=Homo sapiens]	8.51	3	8.955	11.8598	3	3	1	371	43.7	9.92	Not Found	Not Found	High
Q12905	Interleukin enhancer-binding factor 2 [OS=Homo sapiens]	8.42	2	10.61	10	2	2	2	390	43	5.26	Not Found	Not Found	High
P31689-1	DnaJ homolog subfamily A member 1 [OS=Homo sapiens]	8.27	3	4.315	10.3275	3	5	2	397	44.8	7.08	High	High	High
P13497	Bone morphogenetic protein 1 [OS=Homo sapiens]	8.13	3	11.648	4.0568	3	3	3	986	111.2	6.9	Not Found	Not Found	High
P49721	proteasome subunit beta type-2 [OS=Homo sapiens]	8.13	3	5.778	21.8905	3	3	3	201	22.8	7.02	High	Not Found	Not Found
Q08945	FACT complex subunit SSRP1 [OS=Homo sapiens]	8.12	3	10.262	6.20592	3	3	3	709	81	6.87	Not Found	Not Found	High
P09429	High mobility group protein B1 [OS=Homo sapiens]	8.12	2	4.994	11.1628	2	3	2	215	24.9	5.74	Not Found	High	High
P43487	Ran-specific GTPase-activating protein [OS=Homo sapiens]	8.05	2	9.851	15.9204	2	2	2	201	23.3	5.29	Not Found	Not Found	High
Q9NTJ3-1	Structural maintenance of chromosomes protein 4 [OS=Homo sapiens]	8.01	2	10.773	1.63043	2	3	2	1288	147.1	6.79	Not Found	High	High
P05204	Non-histone chromosomal protein HMG-17 [OS=Homo sapiens]	8	1	5.806	16.6667	1	4	1	90	9.4	9.99	Not Found	High	High
P18827	syndecan-1 [OS=Homo sapiens]	7.96	1	4.397	5.48387	1	2	1	310	32.4	4.63	High	Not Found	High
P27816-1	Microtubule-associated protein 4 [OS=Homo sapiens]	7.96	1	3.38	0.954861	1	3	1	1152	120.9	5.43	High	High	High
P47756-2	Isoform 2 of F-actin-capping protein subunit beta [OS=Homo sapiens]	7.93	3	8.211	15.8088	3	4	3	272	30.6	6	High	High	High
Q5SSJ5-1	Heterochromatin protein 1-binding protein 3 [OS=Homo sapiens]	7.87	4	13.666	10.4882	4	4	4	553	61.2	9.67	High	Not Found	High
Q16643-3	Isoform 3 of Drebrin [OS=Homo sapiens]	7.85	2	10.661	4.89209	2	2	2	695	76.3	4.51	Not Found	Not Found	High
P46783	40S ribosomal protein S10 [OS=Homo sapiens]	7.83	2	4.517	12.1212	2	4	2	165	18.9	10.15	High	High	High
Q16629	serine/arginine-rich splicing factor 7 [OS=Homo sapiens]	7.77	3	6.428	14.7059	3	4	2	238	27.4	11.82	Not Found	Not Found	High
P04216	Thy-1 membrane glycoprotein [OS=Homo sapiens]	7.76	1	6.418	8.69565	1	2	1	161	17.9	8.73	Not Found	Not Found	High
P49591	Serine--tRNA ligase, cytoplasmic [OS=Homo sapiens]	7.72	3	12.611	7.97665	3	4	3	514	58.7	6.43	Not Found	High	High
P27105	erythrocyte band 7 integral membrane protein [OS=Homo sapiens]	7.63	3	10.638	20.8333	3	3	3	288	31.7	7.88	Not Found	Not Found	High
sp	Antithrombin-III [OS=Homo sapiens]	7.62	3	12.764	6.03448	3	4	3	464	52.6	6.71	Not Found	Not Found	High
P43034	Platelet-activating factor acetylhydrolase IB subunit alpha [OS=Homo sapiens]	7.47	3	10.563	10.4878	3	3	3	410	46.6	7.37	Not Found	High	High
P62995	transformer-2 protein homolog beta [OS=Homo sapiens]	7.41	2	7.626	5.55556	2	2	2	288	33.6	11.25	Not Found	Not Found	High
Q92769	Histone deacetylase 2 [OS=Homo sapiens]	7.41	3	6.775	6.55738	3	5	3	488	55.3	5.91	High	High	High
P35637-1	RNA-binding protein FUS [OS=Homo sapiens]	7.29	4	10.795	5.89354	4	4	4	526	53.4	9.36	Not Found	High	High
P41252	isoleucine--tRNA ligase, cytoplasmic [OS=Homo sapiens]	7.23	4	17.272	5.15055	4	4	4	1262	144.4	6.15	High	Not Found	High
Q9Y285	Phenylalanine--tRNA ligase alpha subunit [OS=Homo sapiens]	7.05	1	9.915	2.75591	1	2	1	508	57.5	7.8	Not Found	Not Found	High
P30419	glycylpeptide N-tetradecanoyltransferase 1 [OS=Homo sapiens]	6.99	2	9.047	6.25	2	2	2	496	56.8	7.8	Not Found	Not Found	High
Q13409-1	cytoplasmic dynein 1 intermediate chain 2 [OS=Homo sapiens]	6.97	2	6.476	4.07524	2	3	2	638	71.4	5.2	High	Not Found	High
P11717	Cation-independent mannose-6-phosphate receptor [OS=Homo sapiens]	6.95	4	7.958	1.72621	4	4	4	2491	274.2	5.94	Not Found	Not Found	High
P50395-1	Rab GDP dissociation inhibitor beta [OS=Homo sapiens]	6.88	2	10.399	9.21348	2	2	2	445	50.6	6.47	Not Found	Not Found	High
P18085	ADP-ribosylation factor 4 [OS=Homo sapiens]	6.88	2	5.878	11.6667	2	3	2	180	20.5	7.14	High	Not Found	High
P61353	60S ribosomal protein L27 [OS=Homo sapiens]	6.79	3	5.338	20.5882	3	3	3	136	15.8	10.56	High	Not Found	High
P39019	40S ribosomal protein S19 [OS=Homo sapiens]	6.71	4	8.408	22.069	4	5	4	145	16.1	10.32	High	Not Found	High
P30101	Protein disulfide-isomerase A3 [OS=Homo sapiens]	6.66	3	9.133	8.11881	3	3	3	505	56.7	6.35	Not Found	High	High
sp		6.62	2	13.912	12.9187	2	2	2	209	23.2	5.64	Not Found	Not Found	High
Q15427	Splicing factor 3b subunit 4 [OS=Homo sapiens]	6.59	2	12.203	8.72642	2	2	2	424	44.4	8.56	Not Found	Not Found	High
P23258	tubulin gamma-1 chain [OS=Homo sapiens]	6.59	2	4.272	4.65632	2	3	2	451	51.1	6.14	High	High	High
P28482	mitogen-activated protein kinase 1 [OS=Homo sapiens]	6.56	2	4.898	4.72222	2	3	2	360	41.4	6.98	High	High	High
P39748	Flap endonuclease 1 [OS=Homo sapiens]	6.55	2	9.667	8.15789	2	2	2	380	42.6	8.62	Not Found	Not Found	High
Q06210-1	glutamine--fructose-6-phosphate aminotransferase [isomerizing] 1 [OS=Homo sapiens]	6.48	3	14.476	5.72246	3	3	3	699	78.8	7.11	High	Not Found	High
Q9P0J7	E3 ubiquitin-protein ligase KCMF1 [OS=Homo sapiens]	6.45	2	12.117	8.39895	2	2	2	381	41.9	5.66	Not Found	Not Found	High
P51884	Lumican [OS=Homo sapiens]	6.37	3	8.254	8.57988	3	3	3	338	38.4	6.61	Not Found	Not Found	High
P43121	Cell surface glycoprotein MUC18 [OS=Homo sapiens]	6.34	3	6.252	5.41796	3	3	3	646	71.6	5.76	Not Found	Not Found	High
O15460-1	Prolyl 4-hydroxylase subunit alpha-2 [OS=Homo sapiens]	6.3	2	10.294	6.16822	2	2	2	535	60.9	5.71	Not Found	Not Found	High
Q14566	DNA replication licensing factor MCM6 [OS=Homo sapiens]	6.24	3	6.39	4.3849	3	4	3	821	92.8	5.41	High	High	High
P05783	Keratin, type I cytoskeletal 18 [OS=Homo sapiens]	6.21	3	7.707	9.06977	3	4	2	430	48	5.45	Not Found	Not Found	High
O15427	Monocarboxylate transporter 4 [OS=Homo sapiens]	6.16	1	6.716	2.7957	1	2	1	465	49.4	7.96	High	Not Found	High
Q12805	EGF-containing fibulin-like extracellular matrix protein 1 [OS=Homo sapiens]	6.12	2	9.528	5.27383	2	2	2	493	54.6	5.07	Not Found	Not Found	High
P26022	Pentraxin-related protein PTX3 [OS=Homo sapiens]	6.11	2	10.06	7.61155	2	2	2	381	41.9	5.01	Not Found	Not Found	High
P17858-1	ATP-dependent 6-phosphofructokinase, liver type [OS=Homo sapiens]	6.09	3	12.526	5.12821	3	3	1	780	85	7.5	Not Found	Not Found	High
O76021	Ribosomal L1 domain-containing protein 1 [OS=Homo sapiens]	6.05	1	2.148	2.44898	1	3	1	490	54.9	10.13	High	High	High
O14817	Tetraspanin-4 [OS=Homo sapiens]	6	2	14.869	13.8655	2	2	2	238	26.1	6.47	Not Found	Not Found	High
Q15436	protein transport protein Sec23A [OS=Homo sapiens]	5.97	2	8.281	5.22876	2	2	2	765	86.1	7.08	Not Found	Not Found	High
P62861	40S ribosomal protein S30 [OS=Homo sapiens]	5.87	1	2.895	16.9492	1	3	1	59	6.6	12.15	High	High	High
Q06033-1	Inter-alpha-trypsin inhibitor heavy chain H3 [OS=Homo sapiens]	5.85	2	7.688	2.58427	2	2	2	890	99.8	5.74	Not Found	Not Found	High
P63000-2	Isoform B of Ras-related C3 botulinum toxin substrate 1 [OS=Homo sapiens]	5.85	3	4.719	13.7441	3	3	2	211	23.5	8.63	Not Found	High	High
P52272	Heterogeneous nuclear ribonucleoprotein M [OS=Homo sapiens]	5.84	3	7.968	5.34247	3	4	3	730	77.5	8.7	High	Not Found	High
P02792	Ferritin light chain [OS=Homo sapiens]	5.83	1	5.88	8.57143	1	2	1	175	20	5.78	High	High	Not Found
Q9Y6G9	Cytoplasmic dynein 1 light intermediate chain 1 [OS=Homo sapiens]	5.82	2	7.224	5.92734	2	2	2	523	56.5	6.42	Not Found	Not Found	High
Q14520-1	Hyaluronan-binding protein 2 [OS=Homo sapiens]	5.76	1	8.498	2.14286	1	2	1	560	62.6	6.54	Not Found	Not Found	High
P41091	eukaryotic translation initiation factor 2 subunit 3 [OS=Homo sapiens]	5.76	2	7.016	5.72034	2	2	2	472	51.1	8.4	Not Found	Not Found	High
P08253	72 kDa type IV collagenase [OS=Homo sapiens]	5.75	2	10.286	3.93939	2	2	2	660	73.8	5.47	Not Found	Not Found	High
P52209	6-phosphogluconate dehydrogenase, decarboxylating [OS=Homo sapiens]	5.74	1	3.843	3.51967	1	2	1	483	53.1	7.23	Not Found	High	High
Q9H254	Spectrin beta chain, non-erythrocytic 4 [OS=Homo sapiens]	5.71	2	4.933	0.819033	2	2	1	2564	288.8	6.01	Not Found	Not Found	High
Q8NFJ5	Retinoic acid-induced protein 3 [OS=Homo sapiens]	5.66	2	8.633	11.7647	2	2	2	357	40.2	8.15	High	Not Found	High
Q14498-1	RNA-binding protein 39 [OS=Homo sapiens]	5.66	2	6.834	4.90566	2	2	2	530	59.3	10.1	Not Found	Not Found	High
Q96CW1	AP-2 complex subunit mu [OS=Homo sapiens]	5.63	2	9.309	5.51724	2	2	2	435	49.6	9.54	Not Found	Not Found	High
P62906	60S ribosomal protein L10A [OS=Homo sapiens]	5.63	2	7.792	11.0599	2	2	2	217	24.8	9.94	High	Not Found	High
O15143	Actin-related protein 2/3 complex subunit 1B [OS=Homo sapiens]	5.61	1	11.781	5.10753	1	1	1	372	40.9	8.35	Not Found	Not Found	High
Q9UKM9-1	RNA-binding protein Raly [OS=Homo sapiens]	5.59	2	7.595	5.88235	2	2	2	306	32.4	9.17	Not Found	Not Found	High
Q9Y5B9	FACT complex subunit SPT16 [OS=Homo sapiens]	5.56	2	7.189	2.19675	2	2	2	1047	119.8	5.66	Not Found	Not Found	High
P05386	60S acidic ribosomal protein P1 [OS=Homo sapiens]	5.44	2	6.502	19.2982	2	2	2	114	11.5	4.32	High	Not Found	High
P47897	glutamine--tRNA ligase [OS=Homo sapiens]	5.44	2	4.75	3.09677	2	2	2	775	87.7	7.15	Not Found	Not Found	High
P14174	Macrophage Migration inhibitory factor [OS=Homo sapiens]	5.44	1	3.323	7.82609	1	2	1	115	12.5	7.88	High	Not Found	High
Q9Y4L1	Hypoxia up-regulated protein 1 [OS=Homo sapiens]	5.43	3	8.313	4.6046	3	3	3	999	111.3	5.22	Not Found	Not Found	High
O15372	Eukaryotic translation initiation factor 3 subunit H [OS=Homo sapiens]	5.25	2	5.715	7.95455	2	2	2	352	39.9	6.54	High	Not Found	High
O75390	citrate synthase, mitochondrial [OS=Homo sapiens]	5.2	2	4.564	5.79399	2	2	2	466	51.7	8.32	High	Not Found	Not Found
O60884	DnaJ homolog subfamily A member 2 [OS=Homo sapiens]	5.19	2	8.107	6.5534	2	3	2	412	45.7	6.48	High	High	High
O75882-1	Attractin [OS=Homo sapiens]	5.15	2	5.225	1.39958	2	2	2	1429	158.4	7.31	Not Found	Not Found	High
P46063	ATP-dependent DNA helicase Q1 [OS=Homo sapiens]	5.13	2	7.158	3.08166	2	2	2	649	73.4	7.88	Not Found	Not Found	High
Q99536	Synaptic vesicle membrane protein VAT-1 homolog [OS=Homo sapiens]	5.11	1	7.676	4.83461	1	1	1	393	41.9	6.29	Not Found	Not Found	High
O96019-1	Actin-like protein 6A [OS=Homo sapiens]	5.08	2	6.408	8.62471	2	2	2	429	47.4	5.6	Not Found	Not Found	High
P62318	small nuclear ribonucleoprotein sm d3 [OS=Homo sapiens]	5.07	2	5.744	15.0794	2	2	2	126	13.9	10.32	High	Not Found	High
P80723	Brain acid soluble protein 1 [OS=Homo sapiens]	5.05	2	5.6	16.7401	2	2	2	227	22.7	4.63	High	High	Not Found
Q16186	Proteasomal ubiquitin receptor ADRM1 [OS=Homo sapiens]	5.05	1	2.637	3.9312	1	2	1	407	42.1	5.07	High	High	Not Found
P08962	CD63 antigen [OS=Homo sapiens]	4.99	4	7.783	14.2857	4	5	4	238	25.6	7.81	Not Found	High	High
P05387	60S acidic ribosomal protein P2 [OS=Homo sapiens]	4.99	1	4.39	10.4348	1	2	1	115	11.7	4.54	High	Not Found	High
Q16222-1	UDP-N-acetylhexosamine pyrophosphorylase [OS=Homo sapiens]	4.96	2	5.815	4.40613	2	2	2	522	58.7	6.33	Not Found	Not Found	High
P08697-1	Alpha-2-antiplasmin [OS=Homo sapiens]	4.96	1	3.166	2.24033	1	2	1	491	54.5	6.29	High	Not Found	High
Q13561-2	Isoform 2 of Dynactin subunit 2 [OS=Homo sapiens]	4.95	2	4.491	6.89655	2	2	2	406	44.8	5.17	Not Found	Not Found	High
Q96AE4-2	Isoform 2 of Far upstream element-binding protein 1 [OS=Homo sapiens]	4.92	2	4.978	3.67534	2	2	1	653	68.6	7.31	Not Found	Not Found	High
P62750	60S ribosomal protein L23a [OS=Homo sapiens]	4.7	2	5.135	15.3846	2	2	2	156	17.7	10.45	High	Not Found	High
P63173	60s ribosomal protein l38 [OS=Homo sapiens]	4.7	2	4.273	27.1429	2	2	2	70	8.2	10.1	Not Found	Not Found	High
Q01518-1	adenylyl cyclase-associated protein 1 [OS=Homo sapiens]	4.58	3	7.529	6.10526	3	4	3	475	51.9	8.06	Not Found	High	High
Q92973-1	transportin-1 [OS=Homo sapiens]	4.56	1	2.856	1.22494	1	2	1	898	102.3	4.98	High	Not Found	High
P43243	Matrin-3 [OS=Homo sapiens]	4.54	2	4.179	3.8961	2	2	2	847	94.6	6.25	Not Found	Not Found	High
P24534	Elongation factor 1-beta [OS=Homo sapiens]	4.51	3	8.017	15.5556	3	3	1	225	24.7	4.67	High	Not Found	Not Found
Q9BUJ2-1	Heterogeneous nuclear ribonucleoprotein U-like protein 1 [OS=Homo sapiens]	4.48	1	4.197	1.63551	1	1	1	856	95.7	6.92	Not Found	Not Found	High
Q9UHD8-1	Septin-9 [OS=Homo sapiens]	4.45	3	6.972	5.46075	3	3	3	586	65.4	8.97	High	Not Found	High
P27797	Calreticulin [OS=Homo sapiens]	4.39	2	4.423	5.51559	2	2	2	417	48.1	4.44	Not Found	Not Found	High
P31939	bifunctional purine biosynthesis protein purH [OS=Homo sapiens]	4.29	2	8.06	4.89865	2	2	2	592	64.6	6.71	Not Found	High	High
Q15637-5	Isoform 5 of Splicing factor 1 [OS=Homo sapiens]	4.29	1	3.629	1.48588	1	2	1	673	71.7	9.58	High	Not Found	High
P51149	ras-related protein Rab-7a [OS=Homo sapiens]	4.28	1	1.987	5.31401	1	2	1	207	23.5	6.7	High	Not Found	High
Q09666-1	Neuroblast differentiation-associated protein AHNAK [OS=Homo sapiens]	4.26	3	4.399	2.02037	3	4	3	5890	628.7	6.15	Not Found	Not Found	High
P62316	Small nuclear ribonucleoprotein Sm D2 [OS=Homo sapiens]	4.25	2	6.013	16.9492	2	2	2	118	13.5	9.91	High	Not Found	High
P08134	Rho-related GTP-binding protein RhoC [OS=Homo sapiens]	4.18	2	7.153	13.9896	2	2	1	193	22	6.58	High	Not Found	Not Found
Q10567	AP-1 complex subunit beta-1 [OS=Homo sapiens]	4.15	2	4.703	2.10748	2	2	2	949	104.6	5.06	Not Found	Not Found	High
P10599-1	thioredoxin [OS=Homo sapiens]	4.11	2	5.783	19.0476	2	2	2	105	11.7	4.92	High	Not Found	High
Q05519	serine/arginine-rich splicing factor 11 [OS=Homo sapiens]	4.09	2	7.827	5.16529	2	2	2	484	53.5	10.52	Not Found	Not Found	High
P04637	Cellular tumor antigen p53 [OS=Homo sapiens]	4.06	2	2.729	4.58015	2	2	2	393	43.6	6.79	Not Found	Not Found	High
O95232-1	Luc7-like protein 3 [OS=Homo sapiens]	4.03	1	8.411	4.16667	1	1	1	432	51.4	9.79	Not Found	Not Found	High
Q07666	KH domain-containing, RNA-binding, signal transduction-associated protein 1 [OS=Homo sapiens]	4.03	1	5.282	4.51467	1	1	1	443	48.2	8.66	Not Found	Not Found	High
Q5VYK3	Proteasome-associated protein ECM29 homolog [OS=Homo sapiens]	3.99	2	8.819	1.62602	2	2	2	1845	204.2	7.12	Not Found	Not Found	High
P56537-1	eukaryotic translation initiation factor 6 [OS=Homo sapiens]	3.99	1	5.169	10.2041	1	1	1	245	26.6	4.68	Not Found	Not Found	High
Q16851	UTP--glucose-1-phosphate uridylyltransferase [OS=Homo sapiens]	3.82	1	4.922	2.75591	1	1	1	508	56.9	8.15	Not Found	Not Found	High
Q9H479	fructosamine-3-kinase [OS=Homo sapiens]	3.76	1	6.049	5.50162	1	1	1	309	35.1	7.55	Not Found	Not Found	High
O00159-1	Unconventional myosin-Ic [OS=Homo sapiens]	3.72	1	7.762	1.78739	1	1	1	1063	121.6	9.41	Not Found	Not Found	High
P21980	Protein-glutamine gamma-glutamyltransferase 2 [OS=Homo sapiens]	3.71	1	5.069	3.05677	1	1	1	687	77.3	5.22	Not Found	Not Found	High
P34741	syndecan-2 [OS=Homo sapiens]	3.7	1	4.441	7.46269	1	1	1	201	22.1	4.86	Not Found	High	Not Found
Q5JWF2-1	Guanine nucleotide-binding protein G(S) subunit alpha isoforms XLas [OS=Homo sapiens]	3.69	2	2.597	2.31437	2	4	1	1037	111	5.03	High	Not Found	Not Found
Q13554-1	Calcium/calmodulin-dependent protein kinase type II subunit beta [OS=Homo sapiens]	3.63	1	8.087	4.5045	1	1	1	666	72.6	7.27	Not Found	Not Found	High
Q04446	1,4-alpha-glucan-branching enzyme [OS=Homo sapiens]	3.62	1	6.186	2.42165	1	1	1	702	80.4	6.32	Not Found	Not Found	High
P52292	Importin subunit alpha-1 [OS=Homo sapiens]	3.57	1	2.911	3.78072	1	1	1	529	57.8	5.4	Not Found	Not Found	High
Q9UHB6-4	Isoform 4 of LIM domain and actin-binding protein 1 [OS=Homo sapiens]	3.56	1	4.786	1.44737	1	1	1	760	85.2	6.76	Not Found	Not Found	High
P13473-3	Isoform LAMP-2C of Lysosome-associated membrane glycoprotein 2 [OS=Homo sapiens]	3.55	2	4.109	3.89294	2	2	2	411	45.1	5.91	Not Found	Not Found	High
P11586	C-1-tetrahydrofolate synthase, cytoplasmic [OS=Homo sapiens]	3.54	2	2.558	2.13904	2	2	2	935	101.5	7.3	Not Found	Not Found	High
Q92598-4	Isoform 4 of Heat shock protein 105 kDa [OS=Homo sapiens]	3.51	1	5.928	1.62791	1	1	1	860	97.4	5.72	Not Found	Not Found	High
Q14166	Tubulin--tyrosine ligase-like protein 12 [OS=Homo sapiens]	3.51	1	4.2	3.10559	1	1	1	644	74.4	5.53	Not Found	Not Found	High
P26368	Splicing factor U2AF 65 kDa subunit [OS=Homo sapiens]	3.49	2	6.053	5.47368	2	2	2	475	53.5	9.09	Not Found	Not Found	High
O94776	Metastasis-associated protein MTA2 [OS=Homo sapiens]	3.46	1	5.263	2.24551	1	1	1	668	75	9.66	Not Found	Not Found	High
P23229-1	integrin alpha-6 [OS=Homo sapiens]	3.45	1	5.076	1.32743	1	1	1	1130	126.5	6.61	Not Found	Not Found	High
Q92900	Regulator of nonsense transcripts 1 [OS=Homo sapiens]	3.44	1	2.945	1.59433	1	1	1	1129	124.3	6.61	Not Found	Not Found	High
Q8NBJ4	Golgi membrane protein 1 [OS=Homo sapiens]	3.38	2	4.334	5.23691	2	2	2	401	45.3	4.97	High	Not Found	High
Q9UNZ2-5	Isoform 3 of NSFL1 cofactor p47 [OS=Homo sapiens]	3.35	1	4.817	4.30108	1	1	1	372	40.8	5.15	High	Not Found	Not Found
Q96EP5	DAZ-associated protein 1 [OS=Homo sapiens]	3.28	1	3.421	6.63391	1	1	1	407	43.4	8.56	Not Found	Not Found	High
P10768	S-formylglutathione hydrolase [OS=Homo sapiens]	3.27	1	2.01	4.25532	1	1	1	282	31.4	7.02	Not Found	Not Found	High
Q9UBG0	C-type mannose receptor 2 [OS=Homo sapiens]	3.26	1	6.168	0.878972	1	1	1	1479	166.6	5.83	Not Found	Not Found	High
Q9UIA9	exportin-7 [OS=Homo sapiens]	3.26	1	4.85	1.28795	1	1	1	1087	123.8	6.32	Not Found	Not Found	High
Q13085-4	Isoform 4 of Acetyl-CoA carboxylase 1 [OS=Homo sapiens]	3.26	1	2.42	0.545531	1	1	1	2383	269.8	6.52	Not Found	Not Found	High
P00736	Complement C1r subcomponent [OS=Homo sapiens]	3.25	1	5.333	2.12766	1	1	1	705	80.1	6.21	Not Found	Not Found	High
P04156-1	Major prion protein [OS=Homo sapiens]	3.23	1	5.679	4.74308	1	1	1	253	27.6	9	Not Found	Not Found	High
Q01844-5	Isoform 5 of RNA-binding protein EWS [OS=Homo sapiens]	3.19	1	5.329	2.26929	1	1	1	661	68.9	9.29	Not Found	High	Not Found
Q9Y696	Chloride intracellular channel protein 4 [OS=Homo sapiens]	3.18	1	2.739	4.74308	1	1	1	253	28.8	5.59	Not Found	Not Found	High
P02786	Transferrin receptor protein 1 [OS=Homo sapiens]	3.15	1	2.621	1.84211	1	1	1	760	84.8	6.61	Not Found	Not Found	High
Q9Y3F4-2	Isoform 2 of Serine-threonine kinase receptor-associated protein [OS=Homo sapiens]	3.12	2	5.837	8.26446	2	2	2	363	39.8	5.31	Not Found	Not Found	High
O00339-1	Matrilin-2 [OS=Homo sapiens]	3.1	2	4.604	3.24268	2	2	2	956	106.8	6.27	Not Found	Not Found	High
P13611	Versican core protein [OS=Homo sapiens]	3.1	2	4.323	1.35453	2	2	2	3396	372.6	4.51	Not Found	Not Found	High
P50552	Vasodilator-stimulated phosphoprotein [OS=Homo sapiens]	3.08	1	4.777	3.42105	1	1	1	380	39.8	8.94	Not Found	Not Found	High
P19827-1	Inter-alpha-trypsin inhibitor heavy chain H1 [OS=Homo sapiens]	3.07	1	4.175	1.31723	1	1	1	911	101.3	6.79	Not Found	Not Found	High
E9PAV3	Nascent polypeptide-associated complex subunit alpha, muscle-specific form [OS=Homo sapiens]	3.06	1	4.347	0.625602	1	1	1	2078	205.3	9.58	Not Found	Not Found	High
Q96RS6	NudC domain-containing protein 1 [OS=Homo sapiens]	3	1	2.689	3.60206	1	1	1	583	66.7	5.11	Not Found	Not Found	High
Q14258	E3 ubiquitin/ISG15 ligase TRIM25 [OS=Homo sapiens]	2.98	1	3.67	2.69841	1	1	1	630	70.9	8.09	Not Found	Not Found	High
O14672	Disintegrin and metalloproteinase domain-containing protein 10 [OS=Homo sapiens]	2.97	2	7.205	2.94118	2	2	2	748	84.1	7.77	Not Found	Not Found	High
O60565	Gremlin-1 [OS=Homo sapiens]	2.96	1	4.339	7.6087	1	1	1	184	20.7	9.39	Not Found	Not Found	High
P05543	thyroxine-binding globulin [OS=Homo sapiens]	2.96	1	3.538	2.40964	1	1	1	415	46.3	6.3	Not Found	Not Found	High
Q13155	aminoacyl tRNA synthase complex-interacting multifunctional protein 2 [OS=Homo sapiens]	2.95	1	3.195	7.8125	1	1	1	320	35.3	8.22	High	Not Found	Not Found
P30530	Tyrosine-protein kinase receptor UFO [OS=Homo sapiens]	2.94	1	3.484	1.23043	1	1	1	894	98.3	5.43	Not Found	Not Found	High
P55786	puromycin-sensitive aminopeptidase [OS=Homo sapiens]	2.94	1	2.545	1.41458	1	1	1	919	103.2	5.72	Not Found	Not Found	High
Q9NZN4	EH domain-containing protein 2 [OS=Homo sapiens]	2.91	1	4.831	2.76243	1	1	1	543	61.1	6.46	Not Found	Not Found	High
Q8NBJ5	Procollagen galactosyltransferase 1 [OS=Homo sapiens]	2.91	1	2.599	2.41158	1	1	1	622	71.6	7.31	Not Found	Not Found	High
Q15008-4	Isoform 4 of 26S proteasome non-ATPase regulatory subunit 6 [OS=Homo sapiens]	2.9	1	3.545	2.94118	1	1	1	442	51.9	6.74	Not Found	Not Found	High
P62899-2	Isoform 2 of 60S ribosomal protein L31 [OS=Homo sapiens]	2.85	3	6.688	23.4375	3	3	3	128	14.6	10.8	Not Found	Not Found	High
Q7KZF4	staphylococcal nuclease domain-containing protein 1 [OS=Homo sapiens]	2.84	3	6.835	4.06593	3	3	3	910	101.9	7.17	High	Not Found	High
Q14980-1	nuclear mitotic apparatus protein 1 [OS=Homo sapiens]	2.82	2	5.623	0.898345	2	2	2	2115	238.1	5.78	Not Found	Not Found	High
P0DME0	Protein SETSIP [OS=Homo sapiens]	2.77	1	2.047	4.30464	1	1	1	302	34.9	4.31	High	Not Found	Not Found
P12259	Coagulation factor V [OS=Homo sapiens]	2.73	1	5.484	0.584532	1	1	1	2224	251.5	6.05	Not Found	Not Found	High
Q8NG11-1	Tetraspanin-14 [OS=Homo sapiens]	2.73	1	3.464	4.07407	1	1	1	270	30.7	6.84	Not Found	Not Found	High
P17174	Aspartate aminotransferase, cytoplasmic [OS=Homo sapiens]	2.72	1	1.893	5.08475	1	1	1	413	46.2	7.01	Not Found	Not Found	High
Q8N2S1	Latent-transforming growth factor beta-binding protein 4 [OS=Homo sapiens]	2.66	1	2.877	0.985222	1	1	1	1624	173.3	5.43	Not Found	Not Found	High
P20700	Lamin-B1 [OS=Homo sapiens]	2.64	1	3.955	2.38908	1	1	1	586	66.4	5.16	Not Found	Not Found	High
Q9UBP4	Dickkopf-related protein 3 [OS=Homo sapiens]	2.64	1	2.508	2.85714	1	1	1	350	38.4	4.65	Not Found	Not Found	High
P02749	Beta-2-glycoprotein 1 [OS=Homo sapiens]	2.64	1	2.089	2.6087	1	1	1	345	38.3	7.97	Not Found	Not Found	High
Q03252	Lamin-B2 [OS=Homo sapiens]	2.63	1	5.895	2.25806	1	1	1	620	69.9	5.59	Not Found	Not Found	High
P60981-1	Destrin [OS=Homo sapiens]	2.63	2	5.793	10.9091	2	3	1	165	18.5	7.85	Not Found	Not Found	High
Q9BPX3	Condensin complex subunit 3 [OS=Homo sapiens]	2.63	1	4.586	1.57635	1	1	1	1015	114.3	5.59	Not Found	Not Found	High
P05121-1	Plasminogen activator inhibitor 1 [OS=Homo sapiens]	2.6	2	4.771	7.21393	2	2	2	402	45	7.2	Not Found	Not Found	High
P31949	protein S100-A11 [OS=Homo sapiens]	2.6	2	3.073	40	2	2	2	105	11.7	7.12	High	Not Found	High
P50570-1	Dynamin-2 [OS=Homo sapiens]	2.58	1	2.84	1.14943	1	1	1	870	98	7.44	Not Found	Not Found	High
Q9Y3I0	tRNA-splicing ligase RtcB homolog [OS=Homo sapiens]	2.56	1	2.844	2.17822	1	1	1	505	55.2	7.23	Not Found	Not Found	High
Q16658	Fascin [OS=Homo sapiens]	2.55	1	3.084	3.24544	1	1	1	493	54.5	7.24	Not Found	Not Found	High
P20020	Plasma membrane calcium-transporting ATPase 1 [OS=Homo sapiens]	2.55	1	2.553	0.874404	1	1	1	1258	138.7	6.04	Not Found	Not Found	High
Q16637	Survival motor neuron protein [OS=Homo sapiens]	2.5	1	3.051	3.40136	1	1	1	294	31.8	6.55	Not Found	Not Found	High
Q5D862	Filaggrin-2 [OS=Homo sapiens]	2.49	1	4.412	0.501882	1	1	1	2391	247.9	8.31	High	Not Found	Not Found
Q9HB63-1	Netrin-4 [OS=Homo sapiens]	2.47	2	3.416	3.34395	2	2	2	628	70	8.05	Not Found	Not Found	High
O43491-1	band 4.1-like protein 2 [OS=Homo sapiens]	2.47	1	3.27	1.59204	1	1	1	1005	112.5	5.44	Not Found	Not Found	High
P02748	complement component C9 [OS=Homo sapiens]	2.45	1	4.24	2.32558	1	1	1	559	63.1	5.59	Not Found	Not Found	High
P61221	ATP-binding cassette sub-family E member 1 [OS=Homo sapiens]	2.43	1	2.871	2.00334	1	1	1	599	67.3	8.34	High	Not Found	Not Found
Q92522	Histone H1x [OS=Homo sapiens]	2.42	1	3.401	5.6338	1	1	1	213	22.5	10.76	Not Found	Not Found	High
Q86YZ3	Hornerin [OS=Homo sapiens]	2.4	1	3.042	1.68421	1	1	1	2850	282.2	10.04	Not Found	High	Not Found
Q07866-9	Isoform I of Kinesin light chain 1 [OS=Homo sapiens]	2.39	3	5.097	4.22535	3	3	3	639	72.4	7.49	High	Not Found	High
Q13451-1	Peptidyl-prolyl cis-trans isomerase FKBP5 [OS=Homo sapiens]	2.39	1	2.547	2.18818	1	1	1	457	51.2	5.9	Not Found	Not Found	High
Q9UJU6-3	Isoform 3 of Drebrin-like protein [OS=Homo sapiens]	2.39	1	1.796	2.50569	1	1	1	439	49	5.05	Not Found	Not Found	High
Q16363	Laminin subunit alpha-4 [OS=Homo sapiens]	2.37	1	4.299	0.658256	1	1	1	1823	202.4	6.28	Not Found	Not Found	High
O75531	Barrier-to-autointegration factor [OS=Homo sapiens]	2.35	2	5.82	24.7191	2	2	2	89	10.1	6.09	Not Found	Not Found	High
P02649	Apolipoprotein E [OS=Homo sapiens]	2.31	1	2.365	2.83912	1	1	1	317	36.1	5.73	Not Found	Not Found	High
P53801	pituitary tumor-transforming gene 1 protein-interacting protein [OS=Homo sapiens]	2.3	1	2.262	4.44444	1	1	1	180	20.3	8.79	Not Found	Not Found	High
O94915-1	protein furry homolog-like [OS=Homo sapiens]	2.29	1	2.795	0.497843	1	1	1	3013	339.4	5.58	Not Found	Not Found	High
P31153	S-adenosylmethionine synthase isoform type-2 [OS=Homo sapiens]	2.24	1	2.382	2.78481	1	1	1	395	43.6	6.48	Not Found	Not Found	High
P34897-1	Serine hydroxymethyltransferase, mitochondrial [OS=Homo sapiens]	2.16	1	2.979	1.78571	1	1	1	504	56	8.53	Not Found	Not Found	High
Q92599-1	Septin-8 [OS=Homo sapiens]	2.16	1	2.156	1.86335	1	2	1	483	55.7	6.28	High	Not Found	High
O60568	Procollagen-lysine,2-oxoglutarate 5-dioxygenase 3 [OS=Homo sapiens]	2.15	1	3.657	1.35501	1	1	1	738	84.7	6.05	High	Not Found	Not Found
Q96FW1	Ubiquitin thioesterase otub1 [OS=Homo sapiens]	2.1	1	3.279	5.53506	1	1	1	271	31.3	4.94	Not Found	Not Found	High
Q9BXJ9	N-alpha-acetyltransferase 15, NatA auxiliary subunit [OS=Homo sapiens]	2.1	1	3.199	1.03926	1	1	1	866	101.2	7.42	Not Found	Not Found	High
P00747	Plasminogen [OS=Homo sapiens]	2.1	2	2.549	1.85185	2	2	2	810	90.5	7.24	High	Not Found	High
Q15459	splicing factor 3A subunit 1 [OS=Homo sapiens]	2.07	1	1.884	1.63934	1	1	1	793	88.8	5.22	High	Not Found	Not Found
P25205-2	Isoform 2 of DNA replication licensing factor MCM3 [OS=Homo sapiens]	2.03	1	2.01	1.0551	1	1	1	853	95.8	5.77	Not Found	Not Found	High
Q13418	Integrin-linked protein kinase [OS=Homo sapiens]	2.02	1	3.68	2.21239	1	1	1	452	51.4	8.07	Not Found	Not Found	High
Q8WWI5	choline transporter-like protein 1 [OS=Homo sapiens]	2.02	1	2.62	1.67428	1	1	1	657	73.3	8.6	Not Found	Not Found	High
P01033	Metalloproteinase inhibitor 1 [OS=Homo sapiens]	2.01	1	2.326	5.31401	1	1	1	207	23.2	8.1	High	Not Found	Not Found
P13667	Protein disulfide-isomerase A4 [OS=Homo sapiens]	1.99	1	3.34	1.70543	1	1	1	645	72.9	5.07	Not Found	Not Found	High
P21741	Midkine [OS=Homo sapiens]	1.97	1	2.893	6.99301	1	1	1	143	15.6	9.79	Not Found	High	Not Found
Q9P2R3-4	Isoform 4 of Rabankyrin-5 [OS=Homo sapiens]	1.94	1	2.914	1.23865	1	1	1	1211	132.7	6.49	Not Found	Not Found	High
Q7L2H7	Eukaryotic translation initiation factor 3 subunit M [OS=Homo sapiens]	1.93	1	2.538	2.40642	1	2	1	374	42.5	5.63	High	Not Found	High
Q32MZ4	Leucine-rich repeat flightless-interacting protein 1 [OS=Homo sapiens]	1.93	1	2.195	1.36139	1	1	1	808	89.2	4.65	High	Not Found	Not Found
P52788-1	Spermine synthase [OS=Homo sapiens]	1.93	1	2.174	2.45902	1	1	1	366	41.2	5.02	Not Found	Not Found	High
Q9Y3U8	60S ribosomal protein L36 [OS=Homo sapiens]	1.91	3	3.413	20.9524	3	3	3	105	12.2	11.59	Not Found	High	High
P21281	V-type proton ATPase subunit B, brain isoform [OS=Homo sapiens]	1.91	1	1.822	1.56556	1	1	1	511	56.5	5.81	Not Found	Not Found	High
P51148-2	Isoform 2 of Ras-related protein Rab-5C [OS=Homo sapiens]	1.89	1	3.579	5.62249	1	1	1	249	27	8.66	Not Found	Not Found	High
Q07955-2	Isoform ASF-2 of Serine/arginine-rich splicing factor 1 [OS=Homo sapiens]	1.86	2	2.394	6.16438	2	2	2	292	32	5.91	High	Not Found	High
Q8NC51-1	Plasminogen activator inhibitor 1 RNA-binding protein [OS=Homo sapiens]	1.86	1	1.885	2.69608	1	2	1	408	44.9	8.65	High	High	Not Found
Q9UJW0-3	Isoform 3 of Dynactin subunit 4 [OS=Homo sapiens]	1.85	1	2.285	2.14133	1	1	1	467	53.1	7.39	Not Found	Not Found	High
O43175	D-3-phosphoglycerate dehydrogenase [OS=Homo sapiens]	1.85	1	2.236	1.50094	1	1	1	533	56.6	6.71	Not Found	Not Found	High
P46060	Ran GTPase-activating protein 1 [OS=Homo sapiens]	1.84	1	2.725	2.21465	1	1	1	587	63.5	4.68	Not Found	Not Found	High
Q13247	Serine/arginine-rich splicing factor 6 [OS=Homo sapiens]	1.8	2	2.763	4.65116	2	4	2	344	39.6	11.43	High	High	High
P41250	Glycine--tRNA ligase [OS=Homo sapiens]	1.78	1	4.033	1.4885	1	1	1	739	83.1	7.03	Not Found	Not Found	High
P60228	Eukaryotic translation initiation factor 3 subunit E [OS=Homo sapiens]	1.76	2	3.708	4.04494	2	2	2	445	52.2	6.04	High	Not Found	High
P45974-1	Ubiquitin carboxyl-terminal hydrolase 5 [OS=Homo sapiens]	1.76	1	2.022	1.1655	1	1	1	858	95.7	5.03	High	Not Found	Not Found
Q12874	splicing factor 3a subunit 3 [OS=Homo sapiens]	1.74	1	3.937	2.39521	1	1	1	501	58.8	5.38	Not Found	High	Not Found
Q9NQC3	Reticulon-4 [OS=Homo sapiens]	1.63	1	1.777	0.671141	1	1	1	1192	129.9	4.5	High	Not Found	Not Found
Q9BXP5	serrate RNA effector molecule homolog [OS=Homo sapiens]	0	1	2.795	1.25571	1	1	1	876	100.6	5.96	Not Found	Not Found	High
O15067	Phosphoribosylformylglycinamidine synthase [OS=Homo sapiens]	0	1	2.677	0.822123	1	1	1	1338	144.6	5.76	Not Found	Not Found	High
Q13428-4	Isoform 4 of Treacle protein [OS=Homo sapiens]	0	1	2.614	0.918635	1	1	1	1524	155.8	8.95	High	Not Found	Not Found
O60232	Sjoegren syndrome/scleroderma autoantigen 1 [OS=Homo sapiens]	0	1	2.517	4.0201	1	1	1	199	21.5	5.24	Not Found	Not Found	High
P54727	UV excision repair protein RAD23 homolog B [OS=Homo sapiens]	0	1	2.435	2.20049	1	1	1	409	43.1	4.84	Not Found	Not Found	High
Q04637-9	Isoform 9 of Eukaryotic translation initiation factor 4 gamma 1 [OS=Homo sapiens]	0	1	2.421	0.622665	1	1	1	1606	176.1	5.34	Not Found	Not Found	High
P61927	60S ribosomal protein L37 [OS=Homo sapiens]	0	1	2.184	8.24742	1	1	1	97	11.1	11.74	Not Found	Not Found	High
P10644	cAMP-dependent protein kinase type I-alpha regulatory subunit [OS=Homo sapiens]	0	1	2.058	2.09974	1	1	1	381	43	5.35	Not Found	Not Found	High
Q15102	Platelet-activating factor acetylhydrolase IB subunit gamma [OS=Homo sapiens]	0	1	2.04	3.4632	1	1	1	231	25.7	6.84	Not Found	Not Found	High
Q96QK1	Vacuolar protein sorting-associated protein 35 [OS=Homo sapiens]	0	2	2.007	2.26131	2	2	2	796	91.6	5.49	Not Found	Not Found	High
Q6PKG0-1	La-related protein 1 [OS=Homo sapiens]	0	1	1.967	1.18613	1	1	1	1096	123.4	8.82	Not Found	Not Found	High
P61201-2	Isoform 2 of COP9 signalosome complex subunit 2 [OS=Homo sapiens]	0	1	1.941	2.22222	1	1	1	450	52.4	5.47	Not Found	Not Found	High
P49419	Alpha-aminoadipic semialdehyde dehydrogenase [OS=Homo sapiens]	0	1	1.83	2.5974	1	1	1	539	58.5	7.99	High	Not Found	Not Found

## Sheet: UF-SEC protein
Accession	Description	Score Sequest HT	# Peptides Sequest HT	Sum PEP Score	Coverage	# Peptides	# PSMs	# Unique Peptides	# AAs	MW [kDa]	calc. pI	Found in Sample #1	Found in Sample #2	Found in Sample #3
sp	Albumin	10902.3	128	1366.88	93.9044	128	3225	121	607	69.2	6.18	High	High	High
P60709	Actin, cytoplasmic 1 [OS=Homo sapiens]	1109.71	38	378.701	88.5333	38	297	15	375	41.7	5.48	High	High	High
P06733-1	alpha-enolase [OS=Homo sapiens]	792.03	44	308.734	90.553	44	214	40	434	47.1	7.39	High	High	High
sp	Serum albumin [OS=Homo sapiens]	675.67	9	43.953	13.9573	9	335	2	609	69.3	6.28	High	High	High
P68032	Actin, alpha cardiac muscle 1 [OS=Homo sapiens]	622.41	23	194.035	44.5623	23	200	6	377	42	5.39	High	High	High
Q12841	Follistatin-related protein 1 [OS=Homo sapiens]	572.2	29	214.209	67.8571	29	178	29	308	35	5.52	High	High	High
P11142-1	Heat shock cognate 71 kDa protein [OS=Homo sapiens]	449.85	37	205.373	53.096	37	126	29	646	70.9	5.52	High	High	High
P08670	Vimentin [OS=Homo sapiens]	441.18	38	200.682	68.6695	38	126	38	466	53.6	5.12	High	High	High
P21333	Filamin-A [OS=Homo sapiens]	434.4	48	243.561	25.5761	48	132	43	2647	280.6	6.06	High	High	High
P16035	Metalloproteinase inhibitor 2 [OS=Homo sapiens]	425.79	20	172.866	67.7273	20	106	20	220	24.4	7.49	High	High	High
P00558	phosphoglycerate kinase 1 [OS=Homo sapiens]	424.09	33	218.246	83.4532	33	113	33	417	44.6	8.1	High	High	High
P09486	Sparc [OS=Homo sapiens]	418.91	14	117.821	47.8548	14	112	14	303	34.6	4.84	High	High	High
P04075-2	Isoform 2 of Fructose-bisphosphate aldolase A [OS=Homo sapiens]	407.86	27	167.378	75.8373	27	108	22	418	45.2	8.25	High	High	High
O75369-1	Filamin-B [OS=Homo sapiens]	386.54	51	196.019	26.9792	51	130	44	2602	278	5.73	High	High	High
O43707	Alpha-actinin-4 [OS=Homo sapiens]	386.04	43	209.853	59.7146	43	112	28	911	104.8	5.44	High	High	High
P00338-3	Isoform 3 of L-lactate dehydrogenase A chain [OS=Homo sapiens]	369.56	26	140.426	69.2521	26	107	24	361	39.8	8.43	High	High	High
P07437	tubulin beta chain [OS=Homo sapiens]	360.1	25	144.292	67.5676	25	92	5	444	49.6	4.89	High	High	High
P68363	Tubulin alpha-1B chain [OS=Homo sapiens]	351.57	26	179.751	65.4102	26	93	5	451	50.1	5.06	High	High	High
P02751-15	Isoform 15 of Fibronectin [OS=Homo sapiens]	336.37	35	171.327	18.8938	35	91	35	2477	272.2	5.5	High	High	High
Q9BQE3	Tubulin alpha-1C chain [OS=Homo sapiens]	325.25	25	163.074	65.7016	25	88	4	449	49.9	5.1	High	High	High
P68371	Tubulin beta-4B chain [OS=Homo sapiens]	318.97	24	129.172	73.4831	24	82	2	445	49.8	4.89	High	High	High
P12814-3	Isoform 3 of Alpha-actinin-1 [OS=Homo sapiens]	297.43	31	145.898	44.7484	31	90	16	914	105.5	5.41	High	High	High
P14618	Pyruvate kinase PKM [OS=Homo sapiens]	296.98	30	157.238	69.6798	30	86	30	531	57.9	7.84	High	High	High
P11021	78 kDa glucose-regulated protein [OS=Homo sapiens]	294.13	31	144.381	48.318	31	90	28	654	72.3	5.16	High	High	High
sp	peroxiredoxin-1 [OS=Homo sapiens]	283.26	18	102.413	88.4422	18	72	17	199	22.1	8.13	High	High	High
P13639	Elongation factor 2 [OS=Homo sapiens]	278.28	33	147.918	49.7669	33	85	33	858	95.3	6.83	High	High	High
Q562R1	Beta-actin-like protein 2 [OS=Homo sapiens]	260.7	11	72.418	30.0532	11	95	2	376	42	5.59	High	High	Not Found
P07900-2	Isoform 2 of Heat shock protein HSP 90-alpha [OS=Homo sapiens]	250.41	25	110.792	29.7424	25	80	19	854	98.1	5.16	High	High	High
P29401-2	Isoform 2 of Transketolase [OS=Homo sapiens]	247.36	25	117.737	48.336	25	75	25	631	68.8	7.52	High	High	High
P60174	Triosephosphate isomerase [OS=Homo sapiens]	240.46	19	122.182	74.8252	19	62	19	286	30.8	5.92	High	High	High
Q6S8J3	POTE ankyrin domain family member E [OS=Homo sapiens]	235.64	12	89.648	10.8837	12	67	1	1075	121.3	6.2	High	Not Found	Not Found
P04350	Tubulin beta-4A chain [OS=Homo sapiens]	226.94	18	96.678	57.6577	18	60	1	444	49.6	4.88	High	High	High
P08238	Heat shock protein HSP 90-beta [OS=Homo sapiens]	224.24	21	106.662	36.6022	21	70	14	724	83.2	5.03	High	High	High
P0DMV8	heat shock 70 kDa protein 1A [OS=Homo sapiens]	215.6	24	115.717	35.1014	24	62	17	641	70	5.66	High	High	High
P14625	Endoplasmin [OS=Homo sapiens]	213.25	24	110.31	38.6052	24	64	22	803	92.4	4.84	High	High	High
Q9Y4K0	Lysyl oxidase homolog 2 [OS=Homo sapiens]	198.62	20	103.322	28.8114	20	53	20	774	86.7	6.38	High	High	High
P02765	Alpha-2-HS-glycoprotein [OS=Homo sapiens]	196.26	5	27.183	8.71935	5	75	5	367	39.3	5.72	High	High	High
Q13509	tubulin beta-3 chain [OS=Homo sapiens]	190.7	13	72.241	28.6667	13	50	1	450	50.4	4.93	High	Not Found	Not Found
P19823	Inter-alpha-trypsin inhibitor heavy chain H2 [OS=Homo sapiens]	189.84	14	74.272	12.4736	14	63	14	946	106.4	6.86	High	High	High
P98160	Basement membrane-specific heparan sulfate proteoglycan core protein [OS=Homo sapiens]	188.87	25	106.258	7.81143	25	50	25	4391	468.5	6.51	High	High	High
Q08380	Galectin-3-binding protein [OS=Homo sapiens]	188.08	18	97.324	38.4615	18	50	18	585	65.3	5.27	High	High	High
Q15582	Transforming growth factor-beta-induced protein ig-h3 [OS=Homo sapiens]	182.68	22	106.24	47.877	22	55	22	683	74.6	7.71	High	High	High
P07737	profilin-1 [OS=Homo sapiens]	174.59	11	60.647	70.7143	11	55	11	140	15	8.27	High	High	High
O00391	Sulfhydryl oxidase 1 [OS=Homo sapiens]	170.68	18	87.484	22.7577	18	49	18	747	82.5	8.92	High	High	High
P04406-1	glyceraldehyde-3-phosphate dehydrogenase [OS=Homo sapiens]	167.4	16	81.592	68.9552	16	43	16	335	36	8.46	High	High	High
sp		164.29	11	70.411	83.5366	11	49	11	164	17.9	7.81	High	High	High
Q8NBP7-1	Proprotein convertase subtilisin/kexin type 9 [OS=Homo sapiens]	154.09	15	92.971	30.6358	15	43	15	692	74.2	6.61	High	High	High
sp		153.57	10	50.663	48.4848	10	49	10	231	24.4	7.18	High	High	High
P30101	Protein disulfide-isomerase A3 [OS=Homo sapiens]	150.47	14	80.3	39.0099	14	41	14	505	56.7	6.35	High	High	High
O00468	Agrin [OS=Homo sapiens]	146.68	22	99.123	17.7552	22	42	22	2067	217.1	6.39	High	High	High
P55072	Transitional endoplasmic reticulum ATPase [OS=Homo sapiens]	145.66	21	84.278	41.3151	21	39	21	806	89.3	5.26	High	High	High
Q12805	EGF-containing fibulin-like extracellular matrix protein 1 [OS=Homo sapiens]	138.37	11	67.873	27.1805	11	33	11	493	54.6	5.07	High	High	High
P27797	Calreticulin [OS=Homo sapiens]	137.17	13	70.187	36.9305	13	51	13	417	48.1	4.44	High	High	High
P07195	L-lactate dehydrogenase B chain [OS=Homo sapiens]	136.06	12	68.804	48.2036	12	44	10	334	36.6	6.05	High	High	High
P09382	Galectin-1 [OS=Homo sapiens]	135.61	10	82.566	74.8148	10	28	10	135	14.7	5.5	High	High	High
P63104-1	14-3-3 protein zeta/delta [OS=Homo sapiens]	133.07	17	84.233	59.1837	17	40	13	245	27.7	4.79	High	High	High
P01033	Metalloproteinase inhibitor 1 [OS=Homo sapiens]	132.31	10	62.659	55.0725	10	32	10	207	23.2	8.1	High	High	High
P10909-2	Isoform 2 of Clusterin [OS=Homo sapiens]	131.17	13	52.113	27.1457	13	45	13	501	57.8	6.68	High	High	High
P06744	glucose-6-phosphate isomerase [OS=Homo sapiens]	127.21	19	73.249	46.4158	19	41	19	558	63.1	8.32	High	High	High
P09104	Gamma-enolase [OS=Homo sapiens]	125.48	7	44.476	22.3502	7	30	3	434	47.2	5.03	High	High	High
P23528	Cofilin-1 [OS=Homo sapiens]	124.63	15	80.803	82.5301	15	38	9	166	18.5	8.09	High	High	High
P23142-4	Isoform C of Fibulin-1 [OS=Homo sapiens]	121.61	13	61.526	30.6003	13	31	3	683	74.4	5.24	High	High	High
Q9UI42-1	Carboxypeptidase A4 [OS=Homo sapiens]	121.04	17	68.881	59.1449	17	37	17	421	47.3	6.7	High	High	High
P06753-2	Isoform 2 of Tropomyosin alpha-3 chain [OS=Homo sapiens]	116.62	12	65.232	52.8226	12	34	7	248	29	4.78	High	Not Found	High
P02545	Prelamin-A/C [OS=Homo sapiens]	116.19	14	64.204	29.5181	14	35	14	664	74.1	7.02	High	High	High
Q16555-1	Dihydropyrimidinase-related protein 2 [OS=Homo sapiens]	115.14	15	64.412	45.6294	15	33	15	572	62.3	6.38	High	High	High
P09651-1	Heterogeneous nuclear ribonucleoprotein A1 [OS=Homo sapiens]	113.28	13	76.989	43.0108	13	34	13	372	38.7	9.13	High	High	High
P67936	Tropomyosin alpha-4 chain [OS=Homo sapiens]	112.64	11	55.932	52.4194	11	32	4	248	28.5	4.69	High	High	High
P23142	Fibulin-1 [OS=Homo sapiens]	111.25	13	60.147	26.8848	13	30	3	703	77.2	5.22	High	High	High
P02774-3	Isoform 3 of Vitamin D-binding protein [OS=Homo sapiens]	110.57	6	48.737	12.9817	6	32	6	493	55.1	5.74	High	High	High
P07237	Protein disulfide-isomerase [OS=Homo sapiens]	107.42	17	60.2	32.4803	17	42	17	508	57.1	4.87	High	High	High
O75083	WD repeat-containing protein 1 [OS=Homo sapiens]	101.26	15	64.124	44.8845	15	30	15	606	66.2	6.65	High	High	High
P34932	Heat shock 70 kDa protein 4 [OS=Homo sapiens]	97.64	15	55.364	26.3095	15	32	12	840	94.3	5.19	High	High	High
Q9Y490	Talin-1 [OS=Homo sapiens]	93.71	16	53.037	8.65801	16	32	16	2541	269.6	6.07	High	High	High
P68104	Elongation factor 1-alpha 1 [OS=Homo sapiens]	86.88	9	41.804	28.7879	9	25	9	462	50.1	9.01	High	High	High
P02788	Lactotransferrin [OS=Homo sapiens]	85.31	6	19.402	11.6901	6	41	6	710	78.1	8.12	High	High	High
P22392-2	Isoform 3 of Nucleoside diphosphate kinase B [OS=Homo sapiens]	82.81	11	41.739	79.7753	11	29	5	267	30.1	8.92	Not Found	High	High
P32119	Peroxiredoxin-2 [OS=Homo sapiens]	80.57	8	27.097	47.4747	8	28	7	198	21.9	5.97	High	High	High
P40925-3	Isoform 3 of Malate dehydrogenase, cytoplasmic [OS=Homo sapiens]	80.46	8	34.187	32.9545	8	24	8	352	38.6	7.71	High	High	High
P31946	14-3-3 protein beta/alpha [OS=Homo sapiens]	79.69	11	44.741	53.6585	11	26	5	246	28.1	4.83	High	High	High
P52565-1	rho GDP-dissociation inhibitor 1 [OS=Homo sapiens]	78.4	10	42.901	41.6667	10	27	10	204	23.2	5.11	High	High	High
P00441	Superoxide dismutase [Cu-Zn] [OS=Homo sapiens]	77.41	6	51.51	78.5714	6	15	6	154	15.9	6.13	High	High	High
P22626	heterogeneous nuclear ribonucleoproteins A2/B1 [OS=Homo sapiens]	76.1	11	52.438	41.3598	11	21	11	353	37.4	8.95	High	High	High
P15531-2	Isoform 2 of Nucleoside diphosphate kinase A [OS=Homo sapiens]	73.55	7	28.683	73.4463	7	23	1	177	19.6	5.58	High	High	Not Found
P08253	72 kDa type IV collagenase [OS=Homo sapiens]	73.02	9	39.093	19.697	9	18	9	660	73.8	5.47	High	High	High
P40121	Macrophage-capping protein [OS=Homo sapiens]	71.59	8	31.788	26.7241	8	26	8	348	38.5	6.19	High	High	High
P01034	Cystatin-C [OS=Homo sapiens]	71.55	5	30.182	50.6849	5	21	5	146	15.8	8.75	High	High	High
P09972	Fructose-bisphosphate aldolase C [OS=Homo sapiens]	70.83	6	29.058	21.4286	6	20	1	364	39.4	6.87	Not Found	High	High
P13667	Protein disulfide-isomerase A4 [OS=Homo sapiens]	67.6	11	43.024	23.4109	11	20	11	645	72.9	5.07	High	High	High
P07951-1	Tropomyosin beta chain [OS=Homo sapiens]	66.61	8	41.278	27.8169	8	21	1	284	32.8	4.7	Not Found	Not Found	High
P06748	Nucleophosmin [OS=Homo sapiens]	64.15	8	40.203	37.0748	8	19	8	294	32.6	4.78	High	High	High
P18669	Phosphoglycerate mutase 1 [OS=Homo sapiens]	63.91	7	38.367	41.7323	7	21	7	254	28.8	7.18	High	High	High
P07996	thrombospondin-1 [OS=Homo sapiens]	63.6	8	36.815	7.86325	8	19	8	1170	129.3	4.94	High	High	High
Q14118	Dystroglycan [OS=Homo sapiens]	63.14	8	27.046	11.8436	8	21	8	895	97.4	8.56	High	High	High
P09493-1	Tropomyosin alpha-1 chain [OS=Homo sapiens]	61.96	6	36.966	23.5915	6	19	1	284	32.7	4.74	Not Found	Not Found	High
P55786	puromycin-sensitive aminopeptidase [OS=Homo sapiens]	61.69	9	33.071	13.3841	9	22	9	919	103.2	5.72	High	High	High
P50395-1	Rab GDP dissociation inhibitor beta [OS=Homo sapiens]	61.09	10	36.659	30.3371	10	19	6	445	50.6	6.47	High	High	High
P32004	Neural cell adhesion molecule L1 [OS=Homo sapiens]	61.06	9	33.254	10.3421	9	20	9	1257	139.9	6.24	High	High	High
Q14697-1	Neutral alpha-glucosidase AB [OS=Homo sapiens]	60.76	10	39.3	16.9492	10	18	10	944	106.8	6.14	High	High	High
P04792	Heat shock protein beta-1 [OS=Homo sapiens]	58.45	6	32.782	29.7561	6	16	6	205	22.8	6.4	High	High	High
Q16610-4	Isoform 4 of Extracellular matrix protein 1 [OS=Homo sapiens]	58.35	8	34.642	20.1058	8	19	8	567	63.5	6.89	High	High	High
P12004	proliferating cell nuclear antigen [OS=Homo sapiens]	58	10	32.338	46.3602	10	18	10	261	28.8	4.69	High	High	High
P15311	Ezrin [OS=Homo sapiens]	57.34	10	28.483	16.3823	10	20	6	586	69.4	6.27	High	High	High
P01023	alpha-2-macroglobulin [OS=Homo sapiens]	57.28	6	19.562	3.52782	6	25	4	1474	163.2	6.46	High	High	High
P62258-1	14-3-3 protein epsilon [OS=Homo sapiens]	56.49	6	33.001	32.549	6	16	5	255	29.2	4.74	High	High	High
O94985-1	Calsyntenin-1 [OS=Homo sapiens]	56.21	10	33.495	14.3731	10	18	10	981	109.7	4.91	High	High	High
P98095-2	Isoform 2 of Fibulin-2 [OS=Homo sapiens]	55.03	8	34.264	10.8042	8	16	8	1231	131.8	4.86	High	High	High
P18206	Vinculin [OS=Homo sapiens]	53.94	12	37.465	16.3139	12	20	12	1134	123.7	5.66	High	High	High
P27348	14-3-3 protein theta [OS=Homo sapiens]	52.78	8	33.441	44.4898	8	19	4	245	27.7	4.78	High	High	High
O00469-2	Isoform 2 of Procollagen-lysine,2-oxoglutarate 5-dioxygenase 2 [OS=Homo sapiens]	52.71	10	28.339	15.5673	10	19	10	758	87	6.71	High	High	High
P60900	Proteasome subunit alpha type-6 [OS=Homo sapiens]	51.39	6	19.977	31.3008	6	15	6	246	27.4	6.76	High	High	High
P40926	Malate dehydrogenase, mitochondrial [OS=Homo sapiens]	49.99	7	23.993	30.7692	7	15	7	338	35.5	8.68	High	High	High
sp		49.85	4	19.137	23.445	4	13	4	209	23.2	5.64	High	High	High
P26038	Moesin [OS=Homo sapiens]	49.69	9	21.487	14.7314	9	19	5	577	67.8	6.4	High	High	High
P61981	14-3-3 protein gamma [OS=Homo sapiens]	49.01	7	25.903	35.2227	7	18	3	247	28.3	4.89	High	High	High
sp	Retinol-binding protein 4 [OS=Homo sapiens]	47.99	5	22.872	26.8657	5	17	5	201	23	6.07	High	High	High
O95965	Integrin beta-like protein 1 [OS=Homo sapiens]	47.84	5	23.634	16.8016	5	12	5	494	53.9	5.64	High	High	High
P16949-1	Stathmin [OS=Homo sapiens]	46.44	7	29.935	47.651	7	17	7	149	17.3	5.97	High	High	High
P02787	Serotransferrin [OS=Homo sapiens]	46.25	6	19.414	7.30659	6	34	6	698	77	7.12	High	High	High
Q9ULV4-3	Isoform 3 of Coronin-1C [OS=Homo sapiens]	45.79	5	17.241	15.5598	5	15	5	527	58.9	7.75	High	High	High
P05067-1	Amyloid beta A4 protein [OS=Homo sapiens]	44.82	7	20.966	10.9091	7	15	7	770	86.9	4.82	High	High	High
P31150	Rab GDP dissociation inhibitor alpha [OS=Homo sapiens]	44.62	8	23.02	23.9374	8	16	4	447	50.6	5.14	High	High	High
O00299	chloride intracellular channel protein 1 [OS=Homo sapiens]	44.38	7	23.417	40.6639	7	14	7	241	26.9	5.17	High	High	High
Q14315	Filamin-C [OS=Homo sapiens]	43.74	9	32.432	3.48624	9	22	2	2725	290.8	5.97	Not Found	High	High
P20908	Collagen alpha-1(V) chain [OS=Homo sapiens]	43.26	7	29.804	5.76714	7	12	7	1838	183.4	5.06	High	High	High
Q99497	protein DJ-1 [OS=Homo sapiens]	41.09	4	20.614	22.2222	4	12	4	189	19.9	6.79	High	High	High
Q06033-1	Inter-alpha-trypsin inhibitor heavy chain H3 [OS=Homo sapiens]	40.17	4	24.57	7.30337	4	13	4	890	99.8	5.74	High	High	High
P02771	Alpha-fetoprotein [OS=Homo sapiens]	40.17	3	13.738	8.04598	3	11	3	609	68.6	5.68	High	High	High
P52907	F-actin-capping protein subunit alpha-1 [OS=Homo sapiens]	40.06	4	13.983	23.4266	4	11	4	286	32.9	5.69	High	High	High
P10599-1	thioredoxin [OS=Homo sapiens]	39.63	4	15.767	57.1429	4	15	4	105	11.7	4.92	High	High	High
P14314	Glucosidase 2 subunit beta [OS=Homo sapiens]	39.01	5	16.237	11.3636	5	11	5	528	59.4	4.41	High	High	High
P35052	Glypican-1 [OS=Homo sapiens]	38.41	5	16.844	11.828	5	11	5	558	61.6	7.3	High	High	High
P60842	Eukaryotic initiation factor 4A-I [OS=Homo sapiens]	37.91	5	20.354	19.2118	5	11	5	406	46.1	5.48	High	High	High
Q92598-4	Isoform 4 of Heat shock protein 105 kDa [OS=Homo sapiens]	36.97	7	18.558	9.76744	7	15	5	860	97.4	5.72	High	High	High
P61916	Epididymal secretory protein E1 [OS=Homo sapiens]	36.79	4	18.262	41.0596	4	11	4	151	16.6	7.65	High	High	High
P08697-1	Alpha-2-antiplasmin [OS=Homo sapiens]	36.72	1	3.66	2.24033	1	13	1	491	54.5	6.29	High	High	High
Q6UVK1	Chondroitin sulfate proteoglycan 4 [OS=Homo sapiens]	36.66	9	28.77	5.08183	9	12	9	2322	250.4	5.47	High	High	High
O60888-2	Isoform A of Protein CutA [OS=Homo sapiens]	36.25	3	16.32	30.303	3	7	3	198	20.9	5.48	High	High	High
P01042	kininogen-1 [OS=Homo sapiens]	36.21	1	4.587	1.39752	1	12	1	644	71.9	6.81	High	High	High
sp	Antithrombin-III [OS=Homo sapiens]	35.29	4	14.382	8.62069	4	12	4	464	52.6	6.71	High	High	High
P53396-1	ATP-citrate synthase [OS=Homo sapiens]	34.64	8	22.546	8.901	8	15	8	1101	120.8	7.33	High	High	High
P07858	Cathepsin B [OS=Homo sapiens]	34.49	5	22.796	14.1593	5	11	5	339	37.8	6.3	High	High	High
P16070	CD44 antigen [OS=Homo sapiens]	33.97	5	16.464	5.92992	5	15	5	742	81.5	5.33	High	High	High
O43852-3	Isoform 3 of Calumenin [OS=Homo sapiens]	33.94	3	20.889	17.0279	3	8	3	323	38	4.63	High	High	High
sp	Gelsolin [OS=Homo sapiens]	33.13	7	21.415	11.6368	7	17	7	782	85.6	6.28	High	High	High
P61769	Beta-2-microglobulin [OS=Homo sapiens]	32.95	3	17.533	27.7311	3	10	3	119	13.7	6.52	High	High	High
P15151-1	Poliovirus receptor [OS=Homo sapiens]	32.69	3	15.309	11.271	3	10	3	417	45.3	6.52	High	High	High
Q9UBR2	Cathepsin Z [OS=Homo sapiens]	32.69	6	12.294	26.0726	6	12	6	303	33.8	7.11	High	High	High
P05543	thyroxine-binding globulin [OS=Homo sapiens]	32.54	4	13.897	8.19277	4	12	4	415	46.3	6.3	High	High	High
P21291	Cysteine and glycine-rich protein 1 [OS=Homo sapiens]	32.21	4	16.194	23.3161	4	9	4	193	20.6	8.57	High	High	High
Q969H8	Myeloid-derived growth factor [OS=Homo sapiens]	32.2	4	16.847	32.3699	4	10	4	173	18.8	6.68	High	High	High
P13693	Translationally-controlled tumor protein [OS=Homo sapiens]	32.17	5	15.261	35.4651	5	12	5	172	19.6	4.93	High	High	High
Q01518-1	adenylyl cyclase-associated protein 1 [OS=Homo sapiens]	31.24	8	27.906	23.3684	8	12	8	475	51.9	8.06	High	High	High
P37837	Transaldolase [OS=Homo sapiens]	30.87	6	16.522	19.8813	6	12	6	337	37.5	6.81	High	High	High
P33316-3	Deoxyuridine 5'-triphosphate nucleotidohydrolase, mitochondrial [OS=Homo sapiens]	29.75	3	13.621	20.2381	3	7	3	252	26.5	9.36	High	High	High
P35555	Fibrillin-1 [OS=Homo sapiens]	29.49	5	19.746	2.96064	5	10	4	2871	312	4.93	High	High	High
P49321-3	Isoform 3 of Nuclear autoantigenic sperm protein [OS=Homo sapiens]	29.47	5	21.258	8.73418	5	9	5	790	86.2	4.35	High	High	High
P11047	Laminin subunit gamma-1 [OS=Homo sapiens]	29.46	5	19.586	4.16408	5	11	5	1609	177.5	5.12	High	High	High
P30530	Tyrosine-protein kinase receptor UFO [OS=Homo sapiens]	29.05	3	10.971	4.02685	3	9	3	894	98.3	5.43	High	High	High
Q16881-1	Thioredoxin reductase 1, cytoplasmic [OS=Homo sapiens]	28.78	6	17.942	12.6348	6	11	6	649	70.9	7.39	High	High	High
P19022	Cadherin-2 [OS=Homo sapiens]	28.26	4	19.814	6.73289	4	7	4	906	99.7	4.81	High	High	High
P28072	Proteasome subunit beta type-6 [OS=Homo sapiens]	28.18	4	11.435	29.2887	4	10	4	239	25.3	4.92	High	High	High
P49747	Cartilage oligomeric matrix protein [OS=Homo sapiens]	27.74	4	10.705	5.28402	4	12	2	757	82.8	4.6	High	High	High
Q15369-1	elongin-C [OS=Homo sapiens]	27.61	3	14.499	46.4286	3	10	3	112	12.5	4.78	High	High	High
Q16531	DNA damage-binding protein 1 [OS=Homo sapiens]	26.92	4	14.119	5.52632	4	9	4	1140	126.9	5.26	High	High	High
P19827-1	Inter-alpha-trypsin inhibitor heavy chain H1 [OS=Homo sapiens]	26.32	3	13.991	3.84193	3	9	3	911	101.3	6.79	High	High	High
P50454	Serpin H1 [OS=Homo sapiens]	26.29	4	20.216	18.1818	4	6	4	418	46.4	8.69	High	High	High
Q14974	Importin subunit beta-1 [OS=Homo sapiens]	25.95	5	20.387	8.56164	5	9	5	876	97.1	4.78	High	High	High
P20929-2	Isoform 2 of Nebulin [OS=Homo sapiens]	25.87	1	2.052	0.0703812	1	16	1	8525	986	9	High	High	High
P60660	Myosin light polypeptide 6 [OS=Homo sapiens]	25.54	3	10.433	26.4901	3	8	3	151	16.9	4.65	High	High	High
P35443	Thrombospondin-4 [OS=Homo sapiens]	25.45	4	11.041	4.26639	4	10	2	961	105.8	4.68	High	High	High
P61158	actin-related protein 3 [OS=Homo sapiens]	25.34	4	14.642	15.0718	4	7	4	418	47.3	5.88	High	High	High
P52209	6-phosphogluconate dehydrogenase, decarboxylating [OS=Homo sapiens]	25.26	5	14.975	16.5631	5	9	5	483	53.1	7.23	High	High	High
Q9Y281-1	Cofilin-2 [OS=Homo sapiens]	25.17	7	21.884	32.5301	7	9	1	166	18.7	7.88	High	Not Found	High
P20742	Pregnancy zone protein [OS=Homo sapiens]	25.1	3	10.61	2.2942	3	11	1	1482	163.8	6.38	Not Found	High	Not Found
Q15084-2	Isoform 2 of Protein disulfide-isomerase A6 [OS=Homo sapiens]	25.01	5	14.4	8.73984	5	10	5	492	53.9	5.33	High	High	High
P31949	protein S100-A11 [OS=Homo sapiens]	24.76	5	22.566	74.2857	5	8	5	105	11.7	7.12	High	Not Found	High
P0C0L4-1	Complement C4-A [OS=Homo sapiens]	24.7	5	9.617	2.92431	5	11	5	1744	192.7	7.08	High	High	High
P05121-1	Plasminogen activator inhibitor 1 [OS=Homo sapiens]	24.53	3	8.299	11.4428	3	7	3	402	45	7.2	High	High	High
P08865	40S ribosomal protein SA [OS=Homo sapiens]	23.27	4	14.153	20	4	7	4	295	32.8	4.87	High	High	High
P13010	X-ray repair cross-complementing protein 5 [OS=Homo sapiens]	23.04	2	16.479	7.10383	2	4	2	732	82.7	5.81	Not Found	High	High
P63241-2	Isoform 2 of Eukaryotic translation initiation factor 5A-1 [OS=Homo sapiens]	22.67	3	11.842	21.1957	3	9	3	184	20.2	7.01	High	High	High
Q14103	heterogeneous nuclear ribonucleoprotein D0 [OS=Homo sapiens]	21.92	5	16.453	13.8028	5	7	4	355	38.4	7.81	Not Found	High	High
O15143	Actin-related protein 2/3 complex subunit 1B [OS=Homo sapiens]	21.83	3	12.587	13.172	3	6	3	372	40.9	8.35	High	High	High
O95497	Pantetheinase [OS=Homo sapiens]	21.61	3	11.571	7.79727	3	7	3	513	57	5.55	High	High	High
P62826	GTP-binding nuclear protein RAN [OS=Homo sapiens]	21.46	3	13.99	11.5741	3	7	3	216	24.4	7.49	High	High	High
P43121	Cell surface glycoprotein MUC18 [OS=Homo sapiens]	20.45	3	17.613	10.5263	3	4	3	646	71.6	5.76	High	High	High
P02452	Collagen alpha-1(I) chain [OS=Homo sapiens]	18.81	3	9.798	3.27869	3	6	3	1464	138.9	5.8	High	High	High
Q5QNW6-2	Isoform 2 of Histone H2B type 2-F [OS=Homo sapiens]	18.68	4	14.401	29.8507	4	8	4	134	14.8	10.35	High	Not Found	High
Q9Y696	Chloride intracellular channel protein 4 [OS=Homo sapiens]	18.67	3	9.998	18.9723	3	8	3	253	28.8	5.59	High	High	High
Q13740-1	CD166 antigen [OS=Homo sapiens]	18.58	3	8.358	6.68954	3	6	3	583	65.1	6.25	High	High	High
Q15365	Poly(RC)-binding protein 1 [OS=Homo sapiens]	18.46	4	8.456	10.9551	4	7	4	356	37.5	7.09	High	High	High
P22314	Ubiquitin-like modifier-activating enzyme 1 [OS=Homo sapiens]	18.4	5	19.832	7.18336	5	6	5	1058	117.8	5.76	Not Found	High	High
P14174	Macrophage Migration inhibitory factor [OS=Homo sapiens]	18.27	2	4.863	30.4348	2	6	2	115	12.5	7.88	High	High	High
Q16658	Fascin [OS=Homo sapiens]	17.95	3	10.267	10.142	3	6	3	493	54.5	7.24	High	High	High
Q16270-1	Insulin-like growth factor-binding protein 7 [OS=Homo sapiens]	17.46	3	10.121	18.7943	3	5	3	282	29.1	7.9	High	High	High
P18065	Insulin-like growth factor-binding protein 2 [OS=Homo sapiens]	17.34	3	13.537	17.5385	3	4	3	325	34.8	7.5	Not Found	High	High
P35579-1	Myosin-9 [OS=Homo sapiens]	16.79	4	19.158	3.52041	4	4	4	1960	226.4	5.6	High	Not Found	High
P13640	metallothionein-1G [OS=Homo sapiens]	16.62	2	9.445	20.9677	2	5	2	62	6.1	7.96	High	High	High
P09936	Ubiquitin carboxyl-terminal hydrolase isozyme L1 [OS=Homo sapiens]	16.58	4	9.152	25.5605	4	8	4	223	24.8	5.48	High	High	High
Q99729-1	Heterogeneous nuclear ribonucleoprotein A/B [OS=Homo sapiens]	16.54	5	14.441	12.6506	5	7	4	332	36.2	8.21	Not Found	Not Found	High
Q9BTM1-2	Isoform 2 of Histone H2A.J [OS=Homo sapiens]	16.34	2	18.173	25.1656	2	4	2	151	16.1	10.23	High	Not Found	High
Q8NBS9-1	Thioredoxin domain-containing protein 5 [OS=Homo sapiens]	16.32	2	6.534	6.71296	2	4	2	432	47.6	5.97	High	High	High
P04264	Keratin, type II cytoskeletal 1 [OS=Homo sapiens]	16.19	4	14.411	7.45342	4	5	3	644	66	8.12	Not Found	High	Not Found
P05997	Collagen alpha-2(V) chain [OS=Homo sapiens]	15.98	2	11.853	1.46765	2	8	2	1499	144.8	6.46	High	High	High
P31947-1	14-3-3 protein sigma [OS=Homo sapiens]	15.85	4	11.125	17.3387	4	7	2	248	27.8	4.74	High	Not Found	High
P28066-1	Proteasome subunit alpha type-5 [OS=Homo sapiens]	15.83	2	6.832	14.5228	2	4	2	241	26.4	4.79	High	High	High
P61978-2	Isoform 2 of Heterogeneous nuclear ribonucleoprotein K [OS=Homo sapiens]	15.64	3	18.25	10.9914	3	4	3	464	51	5.33	High	Not Found	High
P61604	10 kDa heat shock protein, mitochondrial [OS=Homo sapiens]	15.47	4	9.213	44.1176	4	8	4	102	10.9	8.92	High	High	High
P30086	phosphatidylethanolamine-binding protein 1 [OS=Homo sapiens]	15.44	2	10.418	28.877	2	3	2	187	21	7.53	High	High	High
Q13421-2	Isoform 3 of Mesothelin [OS=Homo sapiens]	15.44	2	8.008	4.57317	2	4	2	656	71.4	7.36	High	High	High
Q99536	Synaptic vesicle membrane protein VAT-1 homolog [OS=Homo sapiens]	15.38	2	7.711	8.39695	2	4	2	393	41.9	6.29	High	High	High
P61160-1	Actin-related protein 2 [OS=Homo sapiens]	15.2	3	12.476	13.4518	3	5	3	394	44.7	6.74	High	High	High
P36955	Pigment epithelium-derived factor [OS=Homo sapiens]	14.99	3	6.651	6.69856	3	7	3	418	46.3	6.38	High	High	High
P02749	Beta-2-glycoprotein 1 [OS=Homo sapiens]	14.87	2	5.497	6.08696	2	8	2	345	38.3	7.97	High	High	Not Found
P13797	Plastin-3 [OS=Homo sapiens]	14.61	3	9.892	5.39683	3	5	3	630	70.8	5.6	High	High	High
P37802-2	Isoform 2 of Transgelin-2 [OS=Homo sapiens]	14.38	3	7.04	13.6364	3	5	3	220	24.4	8.25	High	High	High
Q16576-2	Isoform 2 of Histone-binding protein RBBP7 [OS=Homo sapiens]	14.37	3	10.739	6.39659	3	5	3	469	52.3	5.27	Not Found	High	High
Q9UBP4	Dickkopf-related protein 3 [OS=Homo sapiens]	14.14	1	7.24	6.57143	1	3	1	350	38.4	4.65	High	High	High
P07355-2	Isoform 2 of Annexin A2 [OS=Homo sapiens]	14.06	5	17.135	17.6471	5	6	5	357	40.4	8.37	Not Found	Not Found	High
P01024	Complement C3 [OS=Homo sapiens]	13.84	2	5.399	0.601323	2	5	2	1663	187	6.4	High	High	High
P69905	Hemoglobin subunit alpha [OS=Homo sapiens]	13.68	2	7.975	17.6056	2	5	2	142	15.2	8.68	High	High	High
P14324	Farnesyl pyrophosphate synthase [OS=Homo sapiens]	13.65	1	5.609	4.29594	1	3	1	419	48.2	6.15	High	High	High
Q15149-1	plectin [OS=Homo sapiens]	13.64	4	14.304	1.02477	4	4	4	4684	531.5	5.96	Not Found	Not Found	High
Q14847-2	Isoform 2 of LIM and SH3 domain protein 1 [OS=Homo sapiens]	13.54	4	11.711	10.5263	4	5	4	323	36	8.62	Not Found	Not Found	High
P31431-1	syndecan-4 [OS=Homo sapiens]	13.38	2	5.671	11.1111	2	5	2	198	21.6	4.5	High	High	High
P12107-2	Isoform B of Collagen alpha-1(XI) chain [OS=Homo sapiens]	13.17	3	6.748	1.65017	3	6	3	1818	182.3	6.06	High	High	High
P02766	Transthyretin [OS=Homo sapiens]	13.1	1	5.221	6.80272	1	5	1	147	15.9	5.76	High	High	High
Q10471	Polypeptide N-acetylgalactosaminyltransferase 2 [OS=Homo sapiens]	13.05	3	8.038	6.83012	3	6	3	571	64.7	8.35	High	High	High
Q9UKK9	ADP-sugar pyrophosphatase [OS=Homo sapiens]	12.83	3	8.26	17.8082	3	5	3	219	24.3	4.94	High	High	High
P25788-1	Proteasome subunit alpha type-3 [OS=Homo sapiens]	12.79	4	8.828	18.0392	4	5	4	255	28.4	5.33	Not Found	High	High
Q92820	Gamma-glutamyl hydrolase [OS=Homo sapiens]	12.7	2	7.623	13.2075	2	5	2	318	35.9	7.11	Not Found	High	High
P0DME0	Protein SETSIP [OS=Homo sapiens]	12.66	2	3.718	6.95364	2	5	2	302	34.9	4.31	High	High	High
P47756-1	F-actin-capping protein subunit beta [OS=Homo sapiens]	12.39	3	8.413	17.3285	3	4	3	277	31.3	5.59	High	High	Not Found
Q12765-2	Isoform 2 of Secernin-1 [OS=Homo sapiens]	12.35	2	6.876	7.60369	2	4	2	434	48.7	4.78	Not Found	High	High
P25786-2	Isoform Long of Proteasome subunit alpha type-1 [OS=Homo sapiens]	12.29	4	9.706	14.1264	4	5	4	269	30.2	6.99	Not Found	High	High
P62942	Peptidyl-prolyl cis-trans isomerase FKBP1A [OS=Homo sapiens]	12.24	1	3.148	16.6667	1	3	1	108	11.9	8.16	High	High	High
Q9UNN8	Endothelial protein C receptor [OS=Homo sapiens]	12.06	2	8.185	10.9244	2	4	2	238	26.7	7.18	High	High	High
Q9H299	SH3 domain-binding glutamic acid-rich-like protein 3 [OS=Homo sapiens]	12.06	2	6.497	32.2581	2	4	2	93	10.4	4.93	High	High	High
Q6EMK4	vasorin [OS=Homo sapiens]	11.95	3	10.138	6.24071	3	4	3	673	71.7	7.39	Not Found	High	High
P02461	Collagen alpha-1(III) chain [OS=Homo sapiens]	11.82	1	5.379	1.09141	1	3	1	1466	138.5	6.61	High	High	High
P55060-1	Exportin-2 [OS=Homo sapiens]	11.74	1	5.44	1.44181	1	3	1	971	110.3	5.77	High	High	High
P04004	Vitronectin [OS=Homo sapiens]	11.23	1	6.262	3.76569	1	2	1	478	54.3	5.8	High	High	Not Found
P19338	Nucleolin [OS=Homo sapiens]	11.05	4	6.959	5.49296	4	7	4	710	76.6	4.7	High	High	High
P56537-1	eukaryotic translation initiation factor 6 [OS=Homo sapiens]	11.01	2	8.836	13.0612	2	4	2	245	26.6	4.68	High	High	High
Q13443	disintegrin and metalloproteinase domain-containing protein 9 [OS=Homo sapiens]	10.82	2	5.774	3.1746	2	4	2	819	90.5	7.52	High	High	High
Q9BRA2	Thioredoxin domain-containing protein 17 [OS=Homo sapiens]	10.74	2	5.329	18.6992	2	4	2	123	13.9	5.52	High	High	High
Q01995	transgelin [OS=Homo sapiens]	10.69	1	3.245	6.96517	1	3	1	201	22.6	8.84	High	High	High
Q92688	Acidic leucine-rich nuclear phosphoprotein 32 family member B [OS=Homo sapiens]	10.62	1	9.048	8.36653	1	2	1	251	28.8	4.06	High	Not Found	High
Q02818	Nucleobindin-1 [OS=Homo sapiens]	10.53	2	5.078	4.33839	2	4	2	461	53.8	5.25	High	Not Found	High
P07225	Vitamin K-dependent protein S [OS=Homo sapiens]	10.52	3	7.568	6.21302	3	4	3	676	75.1	5.67	High	High	Not Found
Q00610-1	Clathrin heavy chain 1 [OS=Homo sapiens]	10.45	4	11.901	2.50746	4	4	4	1675	191.5	5.69	Not Found	Not Found	High
P30050-1	60S ribosomal protein L12 [OS=Homo sapiens]	10.37	1	5.38	9.09091	1	3	1	165	17.8	9.42	High	High	High
sp		10.28	2	6.8	4.34109	2	3	1	645	65.8	8	High	Not Found	Not Found
P51884	Lumican [OS=Homo sapiens]	10.27	2	3.461	5.6213	2	5	2	338	38.4	6.61	High	High	High
P17174	Aspartate aminotransferase, cytoplasmic [OS=Homo sapiens]	10.12	3	11.284	10.4116	3	3	3	413	46.2	7.01	Not Found	High	High
Q02809-2	Isoform 2 of Procollagen-lysine,2-oxoglutarate 5-dioxygenase 1 [OS=Homo sapiens]	10.07	1	6.066	2.32558	1	3	1	774	88.2	7.11	High	High	High
P27816-1	Microtubule-associated protein 4 [OS=Homo sapiens]	10.05	1	7.582	1.38889	1	3	1	1152	120.9	5.43	High	Not Found	High
P10809	60 kDa heat shock protein, mitochondrial [OS=Homo sapiens]	9.82	2	6.747	5.2356	2	4	2	573	61	5.87	High	High	High
P04080	Cystatin-B [OS=Homo sapiens]	9.79	2	7.025	24.4898	2	3	2	98	11.1	7.56	Not Found	High	High
P00747	Plasminogen [OS=Homo sapiens]	9.75	2	4.692	2.34568	2	4	2	810	90.5	7.24	High	High	High
P26641-2	Isoform 2 of Elongation factor 1-gamma [OS=Homo sapiens]	9.61	3	9.974	6.77618	3	4	3	487	56.1	7.72	Not Found	High	High
P62158	Calmodulin [OS=Homo sapiens]	9.51	1	3.539	10.7383	1	3	1	149	16.8	4.22	High	High	High
P61956	small ubiquitin-related modifier 2 [OS=Homo sapiens]	9.41	2	6.776	23.1579	2	4	2	95	10.9	5.5	High	High	High
P07686	Beta-hexosaminidase subunit beta [OS=Homo sapiens]	9.38	1	4.633	4.31655	1	2	1	556	63.1	6.76	Not Found	High	High
P13798	Acylamino-acid-releasing enzyme [OS=Homo sapiens]	9.29	4	8.854	5.46448	4	5	4	732	81.2	5.48	High	High	High
P11413-2	Isoform Long of Glucose-6-phosphate 1-dehydrogenase [OS=Homo sapiens]	9.09	3	8.209	6.23886	3	3	3	561	63.8	6.89	Not Found	High	High
P02042	Hemoglobin subunit delta [OS=Homo sapiens]	8.8	1	3.251	6.80272	1	3	1	147	16	8.05	High	High	High
P55209	Nucleosome assembly protein 1-like 1 [OS=Homo sapiens]	8.77	2	10.726	13.2992	2	5	2	391	45.3	4.46	Not Found	High	High
P23381	Tryptophan--tRNA ligase, cytoplasmic [OS=Homo sapiens]	8.52	1	3.644	3.39703	1	2	1	471	53.1	6.23	Not Found	High	High
Q16643-3	Isoform 3 of Drebrin [OS=Homo sapiens]	8.36	2	6.859	6.18705	2	2	2	695	76.3	4.51	Not Found	Not Found	High
P31153	S-adenosylmethionine synthase isoform type-2 [OS=Homo sapiens]	8.23	3	7.304	9.62025	3	4	3	395	43.6	6.48	High	High	High
P54578	Ubiquitin carboxyl-terminal hydrolase 14 [OS=Homo sapiens]	8.19	1	4.05	3.64372	1	2	1	494	56	5.3	High	High	Not Found
P05388	60S acidic ribosomal protein P0 [OS=Homo sapiens]	8.14	1	3.26	3.47003	1	3	1	317	34.3	5.97	High	High	High
Q09666-1	Neuroblast differentiation-associated protein AHNAK [OS=Homo sapiens]	8.1	2	9.599	3.08998	2	3	2	5890	628.7	6.15	Not Found	Not Found	High
Q8WVN6	Secreted and transmembrane protein 1 [OS=Homo sapiens]	8.09	1	3.796	6.45161	1	2	1	248	27	7.43	High	High	Not Found
O75144-2	Isoform 2 of ICOS ligand [OS=Homo sapiens]	8.07	1	2.788	3.23625	1	3	1	309	34.2	5.11	High	High	High
P35556	Fibrillin-2 [OS=Homo sapiens]	7.94	3	5.528	1.37363	3	3	2	2912	314.6	4.86	High	Not Found	High
Q13263	Transcription intermediary factor 1-beta [OS=Homo sapiens]	7.87	2	3.148	2.03593	2	4	2	835	88.5	5.77	High	High	High
Q8N6G6-3	ADAMTS-like protein 1 [OS=Homo sapiens]	7.81	1	3.585	1.13507	1	2	1	1762	193.3	7.8	Not Found	High	High
P54727	UV excision repair protein RAD23 homolog B [OS=Homo sapiens]	7.51	1	1.845	2.20049	1	3	1	409	43.1	4.84	High	High	High
Q9GZX9	Twisted gastrulation protein homolog 1 [OS=Homo sapiens]	7.37	3	6.919	15.2466	3	4	3	223	25	5.34	High	High	High
P51858-3	Isoform 3 of Hepatoma-derived growth factor [OS=Homo sapiens]	7.35	2	4.954	7.03125	2	2	2	256	28.2	4.79	Not Found	High	High
P78371-1	T-complex protein 1 subunit beta [OS=Homo sapiens]	7.32	2	8.309	6.54206	2	2	2	535	57.5	6.46	Not Found	Not Found	High
P15291	Beta-1,4-galactosyltransferase 1 [OS=Homo sapiens]	7.32	1	2.03	2.01005	1	3	1	398	43.9	8.65	High	High	High
Q9UNZ2-5	Isoform 3 of NSFL1 cofactor p47 [OS=Homo sapiens]	7.28	1	4.666	4.30108	1	2	1	372	40.8	5.15	Not Found	High	High
P30520	adenylosuccinate synthetase isozyme 2 [OS=Homo sapiens]	7.2	2	3.842	6.79825	2	3	2	456	50.1	6.55	Not Found	High	High
Q08629	Testican-1 [OS=Homo sapiens]	6.97	1	2.236	2.05011	1	3	1	439	49.1	6.1	High	High	High
P42785-2	Isoform 2 of Lysosomal Pro-X carboxypeptidase [OS=Homo sapiens]	6.85	1	3.864	2.32108	1	2	1	517	58.1	7.4	Not Found	High	High
O76061	Stanniocalcin-2 [OS=Homo sapiens]	6.79	1	5.286	3.97351	1	2	1	302	33.2	7.3	Not Found	High	High
P61088	ubiquitin-conjugating enzyme E2 N [OS=Homo sapiens]	6.74	1	3.161	5.26316	1	4	1	152	17.1	6.57	High	High	High
P10643	Complement component C7 [OS=Homo sapiens]	6.48	2	2.692	2.13523	2	3	2	843	93.5	6.48	High	Not Found	High
Q12907	Vesicular integral-membrane protein VIP36 [OS=Homo sapiens]	6.44	2	5.68	7.58427	2	2	2	356	40.2	6.95	Not Found	High	Not Found
P52788-1	Spermine synthase [OS=Homo sapiens]	6.39	1	2.34	8.46995	1	2	1	366	41.2	5.02	Not Found	High	Not Found
P46821	microtubule-associated protein 1B [OS=Homo sapiens]	6.38	2	8.205	1.2966	2	2	2	2468	270.5	4.81	High	Not Found	High
Q13838-2	Isoform 2 of Spliceosome RNA helicase DDX39B [OS=Homo sapiens]	6.22	1	2.965	2.25734	1	3	1	443	50.6	5.88	High	High	High
Q9H4A4	aminopeptidase B [OS=Homo sapiens]	6.17	2	4.5	6.15385	2	2	2	650	72.5	5.74	Not Found	High	Not Found
P19021-5	Isoform 5 of Peptidyl-glycine alpha-amidating monooxygenase [OS=Homo sapiens]	6.16	2	5.831	2.3614	2	2	2	974	108.3	6.42	Not Found	High	High
P38159-1	RNA-binding motif protein, X chromosome [OS=Homo sapiens]	6.11	1	2.868	3.32481	1	2	1	391	42.3	10.05	High	Not Found	High
P35998	26S protease regulatory subunit 7 [OS=Homo sapiens]	6.09	2	6.727	6.46651	2	2	2	433	48.6	5.95	Not Found	High	High
P10321	HLA class I histocompatibility antigen, Cw-7 alpha chain [OS=Homo sapiens]	6.08	2	6.097	6.55738	2	4	1	366	40.6	6.04	Not Found	High	Not Found
P23526-1	Adenosylhomocysteinase [OS=Homo sapiens]	6.01	2	4.76	6.48148	2	2	2	432	47.7	6.34	High	Not Found	High
Q15942	Zyxin [OS=Homo sapiens]	5.99	2	6.099	5.41958	2	2	2	572	61.2	6.67	Not Found	Not Found	High
Q9BWD1-2	Isoform 2 of Acetyl-CoA acetyltransferase, cytosolic [OS=Homo sapiens]	5.9	1	4.972	7.74648	1	1	1	426	44.6	8.46	High	Not Found	Not Found
Q13347	Eukaryotic translation initiation factor 3 subunit I [OS=Homo sapiens]	5.89	2	5.005	12.3077	2	2	2	325	36.5	5.64	Not Found	High	High
P62714	serine/threonine-protein phosphatase 2A catalytic subunit beta isoform [OS=Homo sapiens]	5.88	2	4.582	14.5631	2	2	2	309	35.6	5.43	High	High	Not Found
P02748	complement component C9 [OS=Homo sapiens]	5.85	1	3.53	2.32558	1	2	1	559	63.1	5.59	High	Not Found	High
O75882-1	Attractin [OS=Homo sapiens]	5.83	2	5.835	1.53954	2	2	2	1429	158.4	7.31	Not Found	Not Found	High
Q9UL46	proteasome activator complex subunit 2 [OS=Homo sapiens]	5.77	2	6.591	11.7155	2	2	2	239	27.4	5.73	High	Not Found	High
P09622	Dihydrolipoyl dehydrogenase, mitochondrial [OS=Homo sapiens]	5.73	1	2.486	2.1611	1	2	1	509	54.1	7.85	Not Found	High	High
P14543-1	Nidogen-1 [OS=Homo sapiens]	5.61	2	6.21	2.64635	2	2	2	1247	136.3	5.29	Not Found	High	High
P05783	Keratin, type I cytoskeletal 18 [OS=Homo sapiens]	5.46	3	4.974	6.97674	3	4	2	430	48	5.45	High	Not Found	High
O95967	EGF-containing fibulin-like extracellular matrix protein 2 [OS=Homo sapiens]	5.35	2	4.926	5.19187	2	2	2	443	49.4	4.94	Not Found	High	High
P62906	60S ribosomal protein L10A [OS=Homo sapiens]	5.33	2	4.499	11.5207	2	2	2	217	24.8	9.94	High	Not Found	High
O00151	PDZ and LIM domain protein 1 [OS=Homo sapiens]	5.31	1	7.826	5.77508	1	1	1	329	36	7.02	Not Found	Not Found	High
P25787	Proteasome subunit alpha type-2 [OS=Homo sapiens]	5.18	1	4.829	8.97436	1	1	1	234	25.9	7.43	Not Found	High	Not Found
P98179	RNA-binding protein 3 [OS=Homo sapiens]	5.14	1	6.329	11.465	1	1	1	157	17.2	8.91	Not Found	Not Found	High
P78324-2	Isoform 2 of Tyrosine-protein phosphatase non-receptor type substrate 1 [OS=Homo sapiens]	5.13	1	6.75	3.74016	1	1	1	508	55.4	6.98	Not Found	High	Not Found
P24592	insulin-like growth factor-binding protein 6 [OS=Homo sapiens]	5.13	1	3.028	5.41667	1	2	1	240	25.3	7.81	Not Found	High	Not Found
Q99715-1	Collagen alpha-1(XII) chain [OS=Homo sapiens]	5.02	2	4.927	0.914136	2	2	2	3063	332.9	5.53	High	High	Not Found
P31943	Heterogeneous nuclear ribonucleoprotein H [OS=Homo sapiens]	4.93	1	5.912	3.78619	1	1	1	449	49.2	6.3	Not Found	Not Found	High
P49327	Fatty acid synthase [OS=Homo sapiens]	4.93	2	3.585	0.796495	2	3	2	2511	273.3	6.44	Not Found	High	High
P60953	Cell division control protein 42 homolog [OS=Homo sapiens]	4.89	2	5.392	10.9948	2	2	1	191	21.2	6.55	Not Found	Not Found	High
P30048	Thioredoxin-dependent peroxide reductase, mitochondrial [OS=Homo sapiens]	4.89	1	2.295	4.29688	1	2	1	256	27.7	7.78	High	High	Not Found
P63000-2	Isoform B of Ras-related C3 botulinum toxin substrate 1 [OS=Homo sapiens]	4.85	2	6.111	9.95261	2	2	1	211	23.5	8.63	Not Found	Not Found	High
Q08257	Quinone oxidoreductase [OS=Homo sapiens]	4.72	1	5.906	5.16717	1	1	1	329	35.2	8.44	Not Found	Not Found	High
Q92945	Far upstream element-binding protein 2 [OS=Homo sapiens]	4.72	2	3.591	2.81294	2	2	2	711	73.1	7.3	Not Found	Not Found	High
P10253	lysosomal alpha-glucosidase [OS=Homo sapiens]	4.7	2	4.768	2.10084	2	3	2	952	105.3	6	Not Found	High	High
P45974-1	Ubiquitin carboxyl-terminal hydrolase 5 [OS=Homo sapiens]	4.69	1	3.523	1.6317	1	2	1	858	95.7	5.03	Not Found	High	High
P12956	X-ray repair cross-complementing protein 6 [OS=Homo sapiens]	4.57	2	3.033	3.61248	2	2	2	609	69.8	6.64	Not Found	Not Found	High
Q16222-1	UDP-N-acetylhexosamine pyrophosphorylase [OS=Homo sapiens]	4.56	1	4.125	2.29885	1	2	1	522	58.7	6.33	Not Found	High	High
Q9NZ08-2	Isoform 2 of Endoplasmic reticulum aminopeptidase 1 [OS=Homo sapiens]	4.53	2	4.265	2.32068	2	2	2	948	107.8	6.28	Not Found	High	Not Found
Q9Y266	nuclear migration protein nudC [OS=Homo sapiens]	4.44	2	5.127	6.64653	2	2	2	331	38.2	5.38	Not Found	Not Found	High
P62633-6	Isoform 6 of Cellular nucleic acid-binding protein [OS=Homo sapiens]	4.34	1	2.046	4.46927	1	2	1	179	19.7	7.58	Not Found	High	High
P62913	60S ribosomal protein L11 [OS=Homo sapiens]	4.33	2	4.651	13.4831	2	3	2	178	20.2	9.6	High	High	High
P10124	Serglycin [OS=Homo sapiens]	4.27	1	3.964	15.1899	1	1	1	158	17.6	4.96	Not Found	High	Not Found
Q92804-1	TATA-binding protein-associated factor 2N [OS=Homo sapiens]	4.14	1	2.844	2.87162	1	1	1	592	61.8	8.02	Not Found	Not Found	High
Q96KP4	cytosolic non-specific dipeptidase [OS=Homo sapiens]	4.04	1	6.577	4.21053	1	1	1	475	52.8	5.97	Not Found	Not Found	High
P00736	Complement C1r subcomponent [OS=Homo sapiens]	4	1	5.555	2.12766	1	1	1	705	80.1	6.21	Not Found	High	Not Found
Q9UK76-2	Isoform 2 of Hematological and neurological expressed 1 protein [OS=Homo sapiens]	4	1	3.896	8.28729	1	1	1	181	19.9	8.32	Not Found	Not Found	High
P61077-3	Isoform 3 of Ubiquitin-conjugating enzyme E2 D3 [OS=Homo sapiens]	3.98	1	2.57	7.38255	1	2	1	149	16.9	7.74	Not Found	High	High
Q86V81	THO complex subunit 4 [OS=Homo sapiens]	3.83	1	3.159	10.5058	1	1	1	257	26.9	11.15	Not Found	Not Found	High
Q14914	Prostaglandin reductase 1 [OS=Homo sapiens]	3.81	1	2.606	4.55927	1	1	1	329	35.8	8.29	Not Found	Not Found	High
P20618	proteasome subunit beta type-1 [OS=Homo sapiens]	3.8	1	4.747	7.46888	1	1	1	241	26.5	8.13	Not Found	Not Found	High
P00505	Aspartate aminotransferase, mitochondrial [OS=Homo sapiens]	3.77	1	2.35	3.95349	1	1	1	430	47.5	9.01	Not Found	Not Found	High
Q99436	Proteasome subunit beta type-7 [OS=Homo sapiens]	3.74	1	5.915	5.05415	1	1	1	277	29.9	7.68	Not Found	Not Found	High
P17931	Galectin-3 [OS=Homo sapiens]	3.74	1	4.199	5.6	1	1	1	250	26.1	8.56	Not Found	Not Found	High
P31948-2	Isoform 2 of Stress-induced-phosphoprotein 1 [OS=Homo sapiens]	3.7	1	4.434	2.37288	1	1	1	590	68	7.74	Not Found	Not Found	High
Q06828	Fibromodulin [OS=Homo sapiens]	3.69	1	4.658	3.45745	1	1	1	376	43.2	6.04	Not Found	High	Not Found
P08123	Collagen alpha-2(I) chain [OS=Homo sapiens]	3.68	1	4.175	1.02489	1	1	1	1366	129.2	8.95	Not Found	High	Not Found
P68036-3	Isoform 3 of Ubiquitin-conjugating enzyme E2 L3 [OS=Homo sapiens]	3.66	1	2.464	4.24528	1	4	1	212	24	8.75	High	High	Not Found
P39687	Acidic leucine-rich nuclear phosphoprotein 32 family member A [OS=Homo sapiens]	3.62	1	5.209	11.6466	1	1	1	249	28.6	4.09	Not Found	Not Found	High
P49454	Centromere protein F [OS=Homo sapiens]	3.61	2	2.101	0.965732	2	2	1	3210	367.5	5.07	Not Found	Not Found	High
O60664-1	Perilipin-3 [OS=Homo sapiens]	3.59	1	4.777	2.76498	1	1	1	434	47	5.44	Not Found	Not Found	High
O15067	Phosphoribosylformylglycinamidine synthase [OS=Homo sapiens]	3.59	1	1.66	0.971599	1	1	1	1338	144.6	5.76	Not Found	High	Not Found
Q15417	Calponin-3 [OS=Homo sapiens]	3.58	1	3.451	4.25532	1	1	1	329	36.4	6.05	Not Found	Not Found	High
O95633	Follistatin-related protein 3 [OS=Homo sapiens]	3.5	1	2.847	6.84411	1	1	1	263	27.6	6.77	Not Found	High	Not Found
P12109	Collagen alpha-1(VI) chain [OS=Homo sapiens]	3.49	2	4.149	2.72374	2	2	2	1028	108.5	5.43	High	High	Not Found
Q13200	26S proteasome non-ATPase regulatory subunit 2 [OS=Homo sapiens]	3.49	1	3.782	1.65198	1	1	1	908	100.1	5.2	Not Found	Not Found	High
Q96C19	EF-hand domain-containing protein D2 [OS=Homo sapiens]	3.4	1	2.976	6.25	1	1	1	240	26.7	5.2	High	Not Found	Not Found
Q16775-1	Hydroxyacylglutathione hydrolase, mitochondrial [OS=Homo sapiens]	3.38	1	1.763	3.8961	1	1	1	308	33.8	8.12	Not Found	High	Not Found
O75347	Tubulin-specific chaperone A [OS=Homo sapiens]	3.29	1	4.52	16.6667	1	1	1	108	12.8	5.29	Not Found	Not Found	High
P00568	Adenylate kinase isoenzyme 1 [OS=Homo sapiens]	3.27	1	4.052	10.3093	1	1	1	194	21.6	8.63	Not Found	Not Found	High
P08134	Rho-related GTP-binding protein RhoC [OS=Homo sapiens]	3.27	1	1.972	7.77202	1	1	1	193	22	6.58	Not Found	High	Not Found
P16112	Aggrecan core protein [OS=Homo sapiens]	3.26	1	3.515	0.57971	1	1	1	2415	250	4.18	High	Not Found	Not Found
P05386	60S acidic ribosomal protein P1 [OS=Homo sapiens]	3.25	1	4.609	14.0351	1	1	1	114	11.5	4.32	Not Found	Not Found	High
Q9UBG0	C-type mannose receptor 2 [OS=Homo sapiens]	3.24	1	3.415	0.878972	1	1	1	1479	166.6	5.83	High	Not Found	Not Found
P22234-2	Isoform 2 of Multifunctional protein ADE2 [OS=Homo sapiens]	3.2	1	1.899	4.62963	1	1	1	432	47.9	7.69	Not Found	High	Not Found
P13987	CD59 glycoprotein [OS=Homo sapiens]	3.16	1	1.399	9.375	1	1	1	128	14.2	6.48	Not Found	Not Found	High
Q9C005	Protein dpy-30 homolog [OS=Homo sapiens]	3.1	1	3.489	20.202	1	1	1	99	11.2	4.88	Not Found	Not Found	High
P29692-2	Isoform 2 of Elongation factor 1-delta [OS=Homo sapiens]	3.05	2	4.569	3.09119	2	2	2	647	71.4	6.42	Not Found	Not Found	High
Q05682-1	Caldesmon [OS=Homo sapiens]	3.03	1	2.451	1.26103	1	1	1	793	93.2	5.66	Not Found	Not Found	High
P38646	Stress-70 protein, mitochondrial [OS=Homo sapiens]	3.01	1	2.672	1.91458	1	1	1	679	73.6	6.16	High	Not Found	Not Found
Q92973-1	transportin-1 [OS=Homo sapiens]	2.99	1	2.381	1.3363	1	1	1	898	102.3	4.98	Not Found	High	Not Found
P30040-1	Endoplasmic reticulum resident protein 29 [OS=Homo sapiens]	2.97	1	3.041	3.83142	1	1	1	261	29	7.31	Not Found	Not Found	High
P07942	Laminin subunit beta-1 [OS=Homo sapiens]	2.97	1	2.683	1.11982	1	1	1	1786	197.9	4.94	Not Found	Not Found	High
P35613	Basigin [OS=Homo sapiens]	2.97	1	1.691	3.63636	1	1	1	385	42.2	5.66	Not Found	High	Not Found
P48739-3	Isoform 3 of Phosphatidylinositol transfer protein beta isoform [OS=Homo sapiens]	2.96	1	3.268	4.7619	1	1	1	273	31.7	6.65	Not Found	Not Found	High
O43505	beta-1,4-glucuronyltransferase 1 [OS=Homo sapiens]	2.96	1	3.218	2.6506	1	1	1	415	47.1	7.2	Not Found	High	Not Found
sp		2.94	2	3.712	3.20405	2	2	1	593	59.5	5.21	High	Not Found	Not Found
P15586	N-acetylglucosamine-6-sulfatase [OS=Homo sapiens]	2.92	1	2.532	2.35507	1	1	1	552	62	8.31	Not Found	High	Not Found
Q15181	Inorganic pyrophosphatase [OS=Homo sapiens]	2.91	1	3.444	5.88235	1	1	1	289	32.6	5.86	Not Found	Not Found	High
P05534	HLA class I histocompatibility antigen, A-24 alpha chain [OS=Homo sapiens]	2.9	2	4.202	6.0274	2	6	1	365	40.7	6.34	High	High	High
P10768	S-formylglutathione hydrolase [OS=Homo sapiens]	2.82	1	2.959	4.25532	1	1	1	282	31.4	7.02	Not Found	Not Found	High
P00734	Prothrombin [OS=Homo sapiens]	2.76	1	2.28	1.44695	1	1	1	622	70	5.9	Not Found	High	Not Found
P43034	Platelet-activating factor acetylhydrolase IB subunit alpha [OS=Homo sapiens]	2.75	1	4.627	3.65854	1	1	1	410	46.6	7.37	Not Found	High	Not Found
Q9Y3F4-2	Isoform 2 of Serine-threonine kinase receptor-associated protein [OS=Homo sapiens]	2.71	1	4.124	4.13223	1	1	1	363	39.8	5.31	Not Found	High	Not Found
P35237	serpin B6 [OS=Homo sapiens]	2.71	1	2.072	2.65957	1	1	1	376	42.6	5.27	Not Found	Not Found	High
P28074-1	proteasome subunit beta type-5 [OS=Homo sapiens]	2.71	1	1.698	3.80228	1	1	1	263	28.5	6.92	Not Found	High	Not Found
P07711	Cathepsin L1 [OS=Homo sapiens]	2.68	1	3.341	3.6036	1	1	1	333	37.5	5.45	Not Found	Not Found	High
P05452	Tetranectin [OS=Homo sapiens]	2.68	1	1.545	5.94059	1	1	1	202	22.5	5.67	Not Found	Not Found	High
P11940-1	Polyadenylate-binding protein 1 [OS=Homo sapiens]	2.66	1	1.783	1.72956	1	1	1	636	70.6	9.5	Not Found	Not Found	High
Q96QK1	Vacuolar protein sorting-associated protein 35 [OS=Homo sapiens]	2.64	1	1.375	1.63317	1	1	1	796	91.6	5.49	Not Found	High	Not Found
P46940	Ras GTPase-activating-like protein IQGAP1 [OS=Homo sapiens]	2.58	1	2.884	0.66385	1	1	1	1657	189.1	6.48	Not Found	Not Found	High
P49773	Histidine triad nucleotide-binding protein 1 [OS=Homo sapiens]	2.57	1	3.029	7.93651	1	1	1	126	13.8	6.95	Not Found	Not Found	High
P63010-2	Isoform 2 of AP-2 complex subunit beta [OS=Homo sapiens]	2.57	1	2.399	1.36698	1	1	1	951	105.6	5.34	Not Found	Not Found	High
Q9NRX4	14 kDa phosphohistidine phosphatase [OS=Homo sapiens]	2.56	1	2.52	10.4	1	1	1	125	13.8	6.07	Not Found	Not Found	High
Q9NY33	dipeptidyl peptidase 3 [OS=Homo sapiens]	2.49	1	2.223	1.08548	1	1	1	737	82.5	5.1	Not Found	Not Found	High
Q06481	Amyloid-like protein 2 [OS=Homo sapiens]	2.42	1	2.499	1.7038	1	1	1	763	86.9	4.79	High	Not Found	Not Found
P00492	Hypoxanthine-guanine phosphoribosyltransferase [OS=Homo sapiens]	2.41	1	1.474	4.58716	1	1	1	218	24.6	6.68	Not Found	Not Found	High
P21810	biglycan [OS=Homo sapiens]	2.39	1	2.37	2.71739	1	1	1	368	41.6	7.52	Not Found	High	Not Found
Q9UHB6-4	Isoform 4 of LIM domain and actin-binding protein 1 [OS=Homo sapiens]	2.38	1	2.185	1.18421	1	1	1	760	85.2	6.76	Not Found	Not Found	High
P25398	40S ribosomal protein S12 [OS=Homo sapiens]	2.34	1	1.79	7.57576	1	1	1	132	14.5	7.21	Not Found	Not Found	High
Q04446	1,4-alpha-glucan-branching enzyme [OS=Homo sapiens]	2.31	1	2.088	1.28205	1	1	1	702	80.4	6.32	Not Found	Not Found	High
P35527	Keratin, type I cytoskeletal 9 [OS=Homo sapiens]	2.3	1	1.417	2.08668	1	1	1	623	62	5.24	Not Found	High	Not Found
Q99832	T-complex protein 1 subunit eta [OS=Homo sapiens]	2.28	1	2.901	2.20994	1	1	1	543	59.3	7.65	High	Not Found	Not Found
P20700	Lamin-B1 [OS=Homo sapiens]	2.25	1	1.998	2.04778	1	1	1	586	66.4	5.16	High	Not Found	Not Found
P80723	Brain acid soluble protein 1 [OS=Homo sapiens]	2.22	1	1.743	12.7753	1	1	1	227	22.7	4.63	Not Found	Not Found	High
Q00839	Heterogeneous nuclear ribonucleoprotein U [OS=Homo sapiens]	2.12	1	2.493	1.21212	1	1	1	825	90.5	6	Not Found	Not Found	High
O00115	Deoxyribonuclease-2-alpha [OS=Homo sapiens]	2.11	1	2.254	3.33333	1	1	1	360	39.6	8.05	Not Found	High	Not Found
P35080-1	Profilin-2 [OS=Homo sapiens]	2.08	1	3.039	10	1	1	1	140	15	6.99	Not Found	Not Found	High
Q6NW40	RGM domain family member B [OS=Homo sapiens]	2.04	1	1.789	2.0595	1	1	1	437	47.5	6.38	Not Found	High	Not Found
P10619	lysosomal protective protein [OS=Homo sapiens]	2.03	1	1.713	2.5	1	1	1	480	54.4	6.61	Not Found	Not Found	High
Q9BT78	COP9 signalosome complex subunit 4 [OS=Homo sapiens]	1.97	1	2.834	2.46305	1	1	1	406	46.2	5.83	Not Found	Not Found	High
Q96G03	Phosphoglucomutase-2 [OS=Homo sapiens]	1.82	2	2.727	2.94118	2	3	2	612	68.2	6.73	High	High	Not Found
P08581-1	Hepatocyte growth factor receptor [OS=Homo sapiens]	1.77	1	1.982	1.00719	1	1	1	1390	155.4	7.33	High	Not Found	Not Found
Q15637-5	Isoform 5 of Splicing factor 1 [OS=Homo sapiens]	1.75	1	2.729	1.48588	1	1	1	673	71.7	9.58	Not Found	Not Found	High
P21281	V-type proton ATPase subunit B, brain isoform [OS=Homo sapiens]	1.69	1	1.396	1.56556	1	1	1	511	56.5	5.81	Not Found	High	Not Found
Q04760-1	lactoylglutathione lyase [OS=Homo sapiens]	0	2	3.845	5.97826	2	5	2	184	20.8	5.31	High	High	High
Q04756	Hepatocyte growtH factor activator [OS=Homo sapiens]	0	1	2.48	2.1374	1	4	1	655	70.6	7.24	High	High	High
O75155-1	Cullin-associated NEDD8-dissociated protein 2 [OS=Homo sapiens]	0	1	2.141	1.21359	1	1	1	1236	135.2	5.68	Not Found	Not Found	High
P48643	T-complex protein 1 subunit epsilon [OS=Homo sapiens]	0	1	1.885	2.5878	1	1	1	541	59.6	5.66	High	Not Found	Not Found
P43490	nicotinamide phosphoribosyltransferase [OS=Homo sapiens]	0	1	1.638	1.83299	1	1	1	491	55.5	7.15	Not Found	High	Not Found
Q9NZV1	Cysteine-rich motor neuron 1 protein [OS=Homo sapiens]	0	1	1.545	1.44788	1	1	1	1036	113.7	5.21	Not Found	Not Found	High
O00154	cytosolic acyl coenzyme A thioester hydrolase [OS=Homo sapiens]	0	1	1.467	5.26316	1	1	1	380	41.8	8.54	Not Found	High	Not Found
Q68BL8	Olfactomedin-like protein 2B [OS=Homo sapiens]	0	1	1.375	1.2	1	2	1	750	83.9	5.2	Not Found	High	High
